# Supplementary material for: The Significance of MAPK Signaling Pathway in the Diagnosis and Subtype Classification of Intervertebral Disc Degeneration
Source: JOR Spine. 2025 Mar 24;8(1):e70060. doi: 10.1002/jsp2.70060 (PMC11932887; doi:10.1002/jsp2.70060)
Supplement: Supplementary file 5 — Table S1. The list of 267 MAPK‐related genes. [file JSP2-8-e70060-s003.xlsx]

## Sheet: Sheet1
MAPK signaling pathway
AKT3
PLA2G4B
RASGRP1
RASGRP2
CACNG3
CACNG2
TAB1
MAP3K2
GADD45G
DUSP14
MAP4K1
DUSP10
CHP1
CHUK
RASGRP4
PLA2G4E
MAP3K8
ATF2
CRK
CRKL
MAPK14
DAXX
GADD45A
DDIT3
DUSP1
DUSP2
DUSP3
DUSP4
DUSP5
DUSP6
DUSP7
DUSP8
DUSP9
EGF
EGFR
ELK1
ELK4
AKT1
AKT2
MECOM
FGF1
FGF2
FGF3
FGF4
FGF5
FGF6
FGF7
FGF8
FGF9
FGF10
FGF11
FGF12
FGF13
FGF14
FGFR1
FGFR3
FGFR2
FGFR4
RRAS2
MRAS
TAB2
FLNA
MAPK8IP3
FLNB
FLNC
FOS
MAPK8IP2
RASGRP3
PLA2G2D
FGF20
FGF21
FGF22
CACNG5
CACNG4
RPS6KA6
GNA12
MKNK2
GRB2
PLA2G2E
NR4A1
HRAS
HSPA1A
HSPA1B
HSPA1L
HSPA2
HSPA6
HSPA8
HSPB1
FAS
IKBKB
IL1A
IL1B
IL1R1
FASLG
JUN
JUND
KRAS
PLA2G2C
STMN1
ARRB1
ARRB2
MAPT
MAX
MEF2C
MAP3K1
MAP3K3
MAP3K4
MAP3K5
MAP3K11
MOS
MYC
GADD45B
ATF4
NF1
NFATC2
NFATC4
NFKB1
NFKB2
NGF
NRAS
NTF3
NTF4
NTRK1
NTRK2
PLA2G3
PAK1
PAK2
ECSIT
TAOK3
PDGFA
PDGFB
PDGFRA
PDGFRB
NLK
MAP3K20
PLA2G1B
PLA2G2A
PLA2G4A
PLA2G5
PPM1A
PPM1B
PPP3CA
PPP3CB
PPP3CC
PPP3R1
PPP3R2
PPP5C
PRKACA
PRKACB
PRKACG
PRKCA
PRKCB
CACNA2D3
PRKCG
MAPK1
MAPK3
GNG12
MAPK7
MAPK8
MAPK11
MAPK9
MAPK10
MAPK13
MAP2K1
MAP2K2
MAP2K3
MAP2K5
MAP2K6
MAP2K7
PRKX
TAOK1
PTPN7
PTPRR
MAP4K2
RAC1
RAC2
RAC3
RAF1
RAP1A
RAP1B
RASA1
RASA2
RASGRF1
RASGRF2
CACNG8
CACNG7
CACNG6
RELA
RELB
RPS6KA1
RPS6KA2
RPS6KA3
RRAS
BDNF
MAPK12
CHP2
MAP2K4
PLA2G2F
SOS1
SOS2
SRF
BRAF
STK3
STK4
MAP3K7
TGFB1
TGFB2
TGFB3
TGFBR1
TGFBR2
TNF
TNFRSF1A
TP53
TRAF2
TRAF6
CACNA1A
CACNA1B
CACNA1C
CACNA1D
CACNA1E
CACNA1F
MAP3K12
CACNA1S
CACNA2D1
CACNB1
CACNB2
CACNB3
CACNB4
IL1R2
CACNG1
MAPKAPK3
FGF23
DUSP16
PLA2G12A
CASP3
PLA2G6
PLA2G10
PLA2G12B
PTPN5
MAP4K3
IKBKG
MAPKAPK5
MKNK1
LAMTOR3
JMJD7-PLA2G4B
FGF18
FGF17
FGF16
CACNA1I
CACNA1H
CACNA1G
RPS6KA4
MAP3K14
MAP3K6
MAP3K13
RPS6KA5
CACNA2D2
MAPKAPK2
CD14
TAOK2
CACNA2D4
MAP4K4
MAPK8IP1
RAPGEF2
CDC25B
FGF19
CDC42
