# Supplementary material for: The Significance of MAPK Signaling Pathway in the Diagnosis and Subtype Classification of Intervertebral Disc Degeneration
Source: JOR Spine. 2025 Mar 24;8(1):e70060. doi: 10.1002/jsp2.70060 (PMC11932887; doi:10.1002/jsp2.70060)
Supplement: Supplementary file 6 — Table S2. The GO enrichment analysis for 20 differentially expressed MAPK‐related genes. [file JSP2-8-e70060-s008.xlsx]

## Sheet: Sheet1
ONTOLOGY	ID	Description	pvalue	Count
BP	GO:0007265	Ras protein signal transduction	3.6456e-08	7
BP	GO:0043410	positive regulation of MAPK cascade	4.04453e-07	7
BP	GO:0070372	regulation of ERK1 and ERK2 cascade	6.14049e-07	6
BP	GO:0070371	ERK1 and ERK2 cascade	9.01535e-07	6
BP	GO:0070374	positive regulation of ERK1 and ERK2 cascade	2.68699e-06	5
BP	GO:0043406	positive regulation of MAP kinase activity	5.45985e-06	4
BP	GO:0046328	regulation of JNK cascade	1.07947e-05	4
BP	GO:0061028	establishment of endothelial barrier	1.53656e-05	3
BP	GO:1901214	regulation of neuron death	1.74823e-05	5
BP	GO:0051092	positive regulation of NF-kappaB transcription factor activity	1.82815e-05	4
BP	GO:1904707	positive regulation of vascular associated smooth muscle cell proliferation	1.86111e-05	3
BP	GO:0043620	regulation of DNA-templated transcription in response to stress	2.35996e-05	3
BP	GO:0007254	JNK cascade	2.64606e-05	4
BP	GO:0070997	neuron death	3.16583e-05	5
BP	GO:0043405	regulation of MAP kinase activity	3.32309e-05	4
BP	GO:0001885	endothelial cell development	4.16593e-05	3
BP	GO:0046579	positive regulation of Ras protein signal transduction	4.16593e-05	3
BP	GO:0045860	positive regulation of protein kinase activity	4.35864e-05	5
BP	GO:0032872	regulation of stress-activated MAPK cascade	4.56615e-05	4
BP	GO:0070302	regulation of stress-activated protein kinase signaling cascade	4.85067e-05	4
BP	GO:0071902	positive regulation of protein serine/threonine kinase activity	5.35342e-05	4
BP	GO:1901888	regulation of cell junction assembly	5.78227e-05	4
BP	GO:0046929	negative regulation of neurotransmitter secretion	5.92806e-05	2
BP	GO:0032729	positive regulation of interferon-gamma production	5.93092e-05	3
BP	GO:0051057	positive regulation of small GTPase mediated signal transduction	5.93092e-05	3
BP	GO:0097201	negative regulation of transcription from RNA polymerase II promoter in response to stress	7.10912e-05	2
BP	GO:0010827	regulation of glucose transmembrane transport	7.2497e-05	3
BP	GO:0045055	regulated exocytosis	9.20874e-05	4
BP	GO:0051589	negative regulation of neurotransmitter transport	9.78941e-05	2
BP	GO:0002699	positive regulation of immune effector process	0.000100072	4
BP	GO:0051403	stress-activated MAPK cascade	0.000106814	4
BP	GO:0033674	positive regulation of kinase activity	0.00010745	5
BP	GO:0046330	positive regulation of JNK cascade	0.000111634	3
BP	GO:0032486	Rap protein signal transduction	0.000112882	2
BP	GO:0019221	cytokine-mediated signaling pathway	0.00011297	5
BP	GO:1904705	regulation of vascular associated smooth muscle cell proliferation	0.000115405	3
BP	GO:1990874	vascular associated smooth muscle cell proliferation	0.000119258	3
BP	GO:0031098	stress-activated protein kinase signaling cascade	0.000121282	4
BP	GO:0051591	response to cAMP	0.000127214	3
BP	GO:1901216	positive regulation of neuron death	0.000144147	3
BP	GO:0051091	positive regulation of DNA-binding transcription factor activity	0.00014776	4
BP	GO:0045639	positive regulation of myeloid cell differentiation	0.000172196	3
BP	GO:0048661	positive regulation of smooth muscle cell proliferation	0.00017719	3
BP	GO:0007173	epidermal growth factor receptor signaling pathway	0.000198106	3
BP	GO:1904659	glucose transmembrane transport	0.000209139	3
BP	GO:0032609	interferon-gamma production	0.000220564	3
BP	GO:0032649	regulation of interferon-gamma production	0.000220564	3
BP	GO:0002708	positive regulation of lymphocyte mediated immunity	0.000226425	3
BP	GO:0008645	hexose transmembrane transport	0.000232387	3
BP	GO:0015749	monosaccharide transmembrane transport	0.000244613	3
BP	GO:0034219	carbohydrate transmembrane transport	0.000257248	3
BP	GO:0045446	endothelial cell differentiation	0.000257248	3
BP	GO:0042026	protein refolding	0.000270602	2
BP	GO:1903306	negative regulation of regulated secretory pathway	0.000270602	2
BP	GO:0038127	ERBB signaling pathway	0.000276983	3
BP	GO:0051000	positive regulation of nitric-oxide synthase activity	0.000295013	2
BP	GO:0018105	peptidyl-serine phosphorylation	0.000307795	4
BP	GO:0032874	positive regulation of stress-activated MAPK cascade	0.000312006	3
BP	GO:0070304	positive regulation of stress-activated protein kinase signaling cascade	0.000326778	3
BP	GO:0046683	response to organophosphorus	0.000349773	3
BP	GO:0002705	positive regulation of leukocyte mediated immunity	0.000373787	3
BP	GO:0003158	endothelium development	0.000390373	3
BP	GO:1903305	regulation of regulated secretory pathway	0.000390373	3
BP	GO:0018209	peptidyl-serine modification	0.00040215	4
BP	GO:0002697	regulation of immune effector process	0.000406672	4
BP	GO:0060441	epithelial tube branching involved in lung morphogenesis	0.000432581	2
BP	GO:0070498	interleukin-1-mediated signaling pathway	0.000463183	2
BP	GO:0006887	exocytosis	0.000468836	4
BP	GO:0001889	liver development	0.000490103	3
BP	GO:0014074	response to purine-containing compound	0.000499903	3
BP	GO:0071900	regulation of protein serine/threonine kinase activity	0.00050499	4
BP	GO:0061008	hepaticobiliary system development	0.000519878	3
BP	GO:0008643	carbohydrate transport	0.000540359	3
BP	GO:1903706	regulation of hemopoiesis	0.000548706	4
BP	GO:0045920	negative regulation of exocytosis	0.000561129	2
BP	GO:1901099	negative regulation of signal transduction in absence of ligand	0.000561129	2
BP	GO:2001240	negative regulation of extrinsic apoptotic signaling pathway in absence of ligand	0.000561129	2
BP	GO:1902107	positive regulation of leukocyte differentiation	0.000593811	3
BP	GO:1903708	positive regulation of hemopoiesis	0.000593811	3
BP	GO:0032770	positive regulation of monooxygenase activity	0.000595818	2
BP	GO:0051085	chaperone cofactor-dependent protein refolding	0.000595818	2
BP	GO:0030099	myeloid cell differentiation	0.000631621	4
BP	GO:0002706	regulation of lymphocyte mediated immunity	0.000723058	3
BP	GO:0017158	regulation of calcium ion-dependent exocytosis	0.000784474	2
BP	GO:0051084	de novo' posttranslational protein folding	0.000784474	2
BP	GO:0048660	regulation of smooth muscle cell proliferation	0.000883154	3
BP	GO:0034329	cell junction assembly	0.000909368	4
BP	GO:0043507	positive regulation of JUN kinase activity	0.000909765	2
BP	GO:1902895	positive regulation of pri-miRNA transcription by RNA polymerase II	0.000909765	2
BP	GO:0048659	smooth muscle cell proliferation	0.000941127	3
BP	GO:0006458	de novo' protein folding	0.000953533	2
BP	GO:0014002	astrocyte development	0.000953533	2
BP	GO:2001239	regulation of extrinsic apoptotic signaling pathway in absence of ligand	0.000953533	2
BP	GO:0050999	regulation of nitric-oxide synthase activity	0.0009983	2
BP	GO:0046578	regulation of Ras protein signal transduction	0.00101693	3
BP	GO:0048732	gland development	0.00104504	4
BP	GO:0050804	modulation of chemical synaptic transmission	0.00107199	4
BP	GO:0051090	regulation of DNA-binding transcription factor activity	0.00108108	4
BP	GO:0099177	regulation of trans-synaptic signaling	0.00108108	4
BP	GO:0010828	positive regulation of glucose transmembrane transport	0.00109082	2
BP	GO:0043618	regulation of transcription from RNA polymerase II promoter in response to stress	0.00113858	2
BP	GO:0017157	regulation of exocytosis	0.00123187	3
BP	GO:0001961	positive regulation of cytokine-mediated signaling pathway	0.00128777	2
BP	GO:0060425	lung morphogenesis	0.00128777	2
BP	GO:0001819	positive regulation of cytokine production	0.00134768	4
BP	GO:0043281	regulation of cysteine-type endopeptidase activity involved in apoptotic process	0.00135861	3
BP	GO:0045637	regulation of myeloid cell differentiation	0.00137737	3
BP	GO:0043523	regulation of neuron apoptotic process	0.00141536	3
BP	GO:0071320	cellular response to cAMP	0.00144583	2
BP	GO:1902893	regulation of pri-miRNA transcription by RNA polymerase II	0.00150048	2
BP	GO:2000300	regulation of synaptic vesicle exocytosis	0.00150048	2
BP	GO:0061614	pri-miRNA transcription by RNA polymerase II	0.00155611	2
BP	GO:0002064	epithelial cell development	0.00157394	3
BP	GO:0060760	positive regulation of response to cytokine stimulus	0.00167028	2
BP	GO:0002703	regulation of leukocyte mediated immunity	0.00169992	3
BP	GO:0002763	positive regulation of myeloid leukocyte differentiation	0.00172883	2
BP	GO:0043506	regulation of JUN kinase activity	0.00172883	2
BP	GO:0043525	positive regulation of neuron apoptotic process	0.00172883	2
BP	GO:0071356	cellular response to tumor necrosis factor	0.00176522	3
BP	GO:0032768	regulation of monooxygenase activity	0.00178834	2
BP	GO:0046324	regulation of glucose import	0.00178834	2
BP	GO:0051353	positive regulation of oxidoreductase activity	0.00178834	2
BP	GO:2000116	regulation of cysteine-type endopeptidase activity	0.00190051	3
BP	GO:0031334	positive regulation of protein-containing complex assembly	0.001947	3
BP	GO:0032757	positive regulation of interleukin-8 production	0.00197269	2
BP	GO:0070059	intrinsic apoptotic signaling pathway in response to endoplasmic reticulum stress	0.00203607	2
BP	GO:0017156	calcium-ion regulated exocytosis	0.0021004	2
BP	GO:0051402	neuron apoptotic process	0.00216506	3
BP	GO:0038034	signal transduction in absence of ligand	0.0021657	2
BP	GO:0072577	endothelial cell apoptotic process	0.0021657	2
BP	GO:0097192	extrinsic apoptotic signaling pathway in absence of ligand	0.0021657	2
BP	GO:0033002	muscle cell proliferation	0.0022155	3
BP	GO:0050766	positive regulation of phagocytosis	0.00223195	2
BP	GO:0061077	chaperone-mediated protein folding	0.00229915	2
BP	GO:0034612	response to tumor necrosis factor	0.00234479	3
BP	GO:0034976	response to endoplasmic reticulum stress	0.00242458	3
BP	GO:0034605	cellular response to heat	0.00243642	2
BP	GO:0050805	negative regulation of synaptic transmission	0.00243642	2
BP	GO:0045123	cellular extravasation	0.00250647	2
BP	GO:0002437	inflammatory response to antigenic stimulus	0.00279615	2
BP	GO:0046323	glucose import	0.00279615	2
BP	GO:1902105	regulation of leukocyte differentiation	0.00309281	3
BP	GO:0043154	negative regulation of cysteine-type endopeptidase activity involved in apoptotic process	0.00310084	2
BP	GO:0006470	protein dephosphorylation	0.00315575	3
BP	GO:0048708	astrocyte differentiation	0.00333916	2
BP	GO:0034599	cellular response to oxidative stress	0.00338225	3
BP	GO:0097193	intrinsic apoptotic signaling pathway	0.00338225	3
BP	GO:0051899	membrane depolarization	0.00350267	2
BP	GO:0050890	cognition	0.00365311	3
BP	GO:0046928	regulation of neurotransmitter secretion	0.00375484	2
BP	GO:2000117	negative regulation of cysteine-type endopeptidase activity	0.00375484	2
BP	GO:0051056	regulation of small GTPase mediated signal transduction	0.00386477	3
BP	GO:0090398	cellular senescence	0.00437525	2
BP	GO:0050764	regulation of phagocytosis	0.00456067	2
BP	GO:0002718	regulation of cytokine production involved in immune response	0.00465473	2
BP	GO:0034620	cellular response to unfolded protein	0.00465473	2
BP	GO:0060562	epithelial tube morphogenesis	0.0047453	3
BP	GO:0035335	peptidyl-tyrosine dephosphorylation	0.00474969	2
BP	GO:2001237	negative regulation of extrinsic apoptotic signaling pathway	0.00474969	2
BP	GO:0002367	cytokine production involved in immune response	0.00484555	2
BP	GO:0033209	tumor necrosis factor-mediated signaling pathway	0.0049423	2
BP	GO:0051588	regulation of neurotransmitter transport	0.00503994	2
BP	GO:1903037	regulation of leukocyte cell-cell adhesion	0.00520612	3
BP	GO:0032677	regulation of interleukin-8 production	0.0052379	2
BP	GO:0062197	cellular response to chemical stress	0.00524931	3
BP	GO:0007568	aging	0.00533634	3
BP	GO:0032637	interleukin-8 production	0.00533821	2
BP	GO:0016079	synaptic vesicle exocytosis	0.00554148	2
BP	GO:0002824	positive regulation of adaptive immune response based on somatic recombination of immune receptors built from immunoglobulin superfamily domains	0.00574829	2
BP	GO:0008637	apoptotic mitochondrial changes	0.00574829	2
BP	GO:0051341	regulation of oxidoreductase activity	0.00574829	2
BP	GO:0002449	lymphocyte mediated immunity	0.0058307	3
BP	GO:0033138	positive regulation of peptidyl-serine phosphorylation	0.00585301	2
BP	GO:0009408	response to heat	0.00606508	2
BP	GO:0014066	regulation of phosphatidylinositol 3-kinase signaling	0.00617242	2
BP	GO:0002821	positive regulation of adaptive immune response	0.00628064	2
BP	GO:0071347	cellular response to interleukin-1	0.00638972	2
BP	GO:0021782	glial cell development	0.00672218	2
BP	GO:0035967	cellular response to topologically incorrect protein	0.00672218	2
BP	GO:0007159	leukocyte cell-cell adhesion	0.00684932	3
BP	GO:0045862	positive regulation of proteolysis	0.00690031	3
BP	GO:0022612	gland morphogenesis	0.00694812	2
BP	GO:0002761	regulation of myeloid leukocyte differentiation	0.00717751	2
BP	GO:1904019	epithelial cell apoptotic process	0.00729348	2
BP	GO:1904375	regulation of protein localization to cell periphery	0.0077659	2
BP	GO:0043280	positive regulation of cysteine-type endopeptidase activity involved in apoptotic process	0.00825186	2
BP	GO:0007569	cell aging	0.00862514	2
BP	GO:0002687	positive regulation of leukocyte migration	0.00900593	2
BP	GO:0006986	response to unfolded protein	0.00926394	2
BP	GO:0016032	viral process	0.00931218	3
BP	GO:0016311	dephosphorylation	0.00943496	3
BP	GO:0070555	response to interleukin-1	0.0100577	2
BP	GO:0043254	regulation of protein-containing complex assembly	0.0101274	3
BP	GO:0007612	learning	0.0101929	2
BP	GO:0014065	phosphatidylinositol 3-kinase signaling	0.0101929	2
BP	GO:0033135	regulation of peptidyl-serine phosphorylation	0.0101929	2
BP	GO:0007269	neurotransmitter secretion	0.0103288	2
BP	GO:0099643	signal release from synapse	0.0103288	2
BP	GO:0052548	regulation of endopeptidase activity	0.0103864	3
BP	GO:0042542	response to hydrogen peroxide	0.0104656	2
BP	GO:1903531	negative regulation of secretion by cell	0.0106032	2
BP	GO:0005984	disaccharide metabolic process	0.0106334	1
BP	GO:0010968	regulation of microtubule nucleation	0.0106334	1
BP	GO:0033089	positive regulation of T cell differentiation in thymus	0.0106334	1
BP	GO:0042368	vitamin D biosynthetic process	0.0106334	1
BP	GO:0060368	regulation of Fc receptor mediated stimulatory signaling pathway	0.0106334	1
BP	GO:0071803	positive regulation of podosome assembly	0.0106334	1
BP	GO:2000659	regulation of interleukin-1-mediated signaling pathway	0.0106334	1
BP	GO:0051384	response to glucocorticoid	0.0107416	2
BP	GO:2001056	positive regulation of cysteine-type endopeptidase activity	0.0107416	2
BP	GO:0002443	leukocyte mediated immunity	0.010916	3
BP	GO:0001959	regulation of cytokine-mediated signaling pathway	0.0110208	2
BP	GO:0048754	branching morphogenesis of an epithelial tube	0.0111617	2
BP	GO:2001236	regulation of extrinsic apoptotic signaling pathway	0.0111617	2
BP	GO:0006979	response to oxidative stress	0.0113235	3
BP	GO:0022407	regulation of cell-cell adhesion	0.0114612	3
BP	GO:0001660	fever generation	0.0116908	1
BP	GO:0030656	regulation of vitamin metabolic process	0.0116908	1
BP	GO:0031652	positive regulation of heat generation	0.0116908	1
BP	GO:0033625	positive regulation of integrin activation	0.0116908	1
BP	GO:0035404	histone-serine phosphorylation	0.0116908	1
BP	GO:0045657	positive regulation of monocyte differentiation	0.0116908	1
BP	GO:0051798	positive regulation of hair follicle development	0.0116908	1
BP	GO:0090084	negative regulation of inclusion body assembly	0.0116908	1
BP	GO:1900222	negative regulation of amyloid-beta clearance	0.0116908	1
BP	GO:1903265	positive regulation of tumor necrosis factor-mediated signaling pathway	0.0116908	1
BP	GO:2000343	positive regulation of chemokine (C-X-C motif) ligand 2 production	0.0116908	1
BP	GO:0034614	cellular response to reactive oxygen species	0.0117329	2
BP	GO:0009267	cellular response to starvation	0.0118777	2
BP	GO:0035966	response to topologically incorrect protein	0.0123169	2
BP	GO:0052547	regulation of peptidase activity	0.0123807	3
BP	GO:0009410	response to xenobiotic stimulus	0.0124532	3
BP	GO:0023061	signal release	0.0125259	3
BP	GO:0002863	positive regulation of inflammatory response to antigenic stimulus	0.0127471	1
BP	GO:0032823	regulation of natural killer cell differentiation	0.0127471	1
BP	GO:0033127	regulation of histone phosphorylation	0.0127471	1
BP	GO:0038180	nerve growth factor signaling pathway	0.0127471	1
BP	GO:0060831	smoothened signaling pathway involved in dorsal/ventral neural tube patterning	0.0127471	1
BP	GO:0072537	fibroblast activation	0.0127471	1
BP	GO:2001214	positive regulation of vasculogenesis	0.0127471	1
BP	GO:0060759	regulation of response to cytokine stimulus	0.0127632	2
BP	GO:0002764	immune response-regulating signaling pathway	0.0128931	3
BP	GO:0051051	negative regulation of transport	0.0130417	3
BP	GO:0002700	regulation of production of molecular mediator of immune response	0.0130646	2
BP	GO:0031960	response to corticosteroid	0.0135226	2
BP	GO:0002822	regulation of adaptive immune response based on somatic recombination of immune receptors built from immunoglobulin superfamily domains	0.0136768	2
BP	GO:0032252	secretory granule localization	0.0138024	1
BP	GO:0042362	fat-soluble vitamin biosynthetic process	0.0138024	1
BP	GO:0070424	regulation of nucleotide-binding oligomerization domain containing signaling pathway	0.0138024	1
BP	GO:0071801	regulation of podosome assembly	0.0138024	1
BP	GO:0072672	neutrophil extravasation	0.0138024	1
BP	GO:0051048	negative regulation of secretion	0.014144	2
BP	GO:1905475	regulation of protein localization to membrane	0.0147778	2
BP	GO:0031650	regulation of heat generation	0.0148566	1
BP	GO:0032966	negative regulation of collagen biosynthetic process	0.0148566	1
BP	GO:0043922	negative regulation by host of viral transcription	0.0148566	1
BP	GO:0046325	negative regulation of glucose import	0.0148566	1
BP	GO:0061043	regulation of vascular wound healing	0.0148566	1
BP	GO:0030324	lung development	0.0150993	2
BP	GO:0071466	cellular response to xenobiotic stimulus	0.0150993	2
BP	GO:0009266	response to temperature stimulus	0.0152611	2
BP	GO:0048015	phosphatidylinositol-mediated signaling	0.0152611	2
BP	GO:0010950	positive regulation of endopeptidase activity	0.0154237	2
BP	GO:0043409	negative regulation of MAPK cascade	0.0155871	2
BP	GO:0030323	respiratory tube development	0.0157513	2
BP	GO:0099504	synaptic vesicle cycle	0.0157513	2
BP	GO:0010713	negative regulation of collagen metabolic process	0.0159097	1
BP	GO:0032725	positive regulation of granulocyte macrophage colony-stimulating factor production	0.0159097	1
BP	GO:0034380	high-density lipoprotein particle assembly	0.0159097	1
BP	GO:0070886	positive regulation of calcineurin-NFAT signaling cascade	0.0159097	1
BP	GO:0106058	positive regulation of calcineurin-mediated signaling	0.0159097	1
BP	GO:1903799	negative regulation of production of miRNAs involved in gene silencing by miRNA	0.0159097	1
BP	GO:0048017	inositol lipid-mediated signaling	0.0159161	2
BP	GO:0061138	morphogenesis of a branching epithelium	0.0159161	2
BP	GO:0002819	regulation of adaptive immune response	0.0160818	2
BP	GO:1902115	regulation of organelle assembly	0.0165831	2
BP	GO:0002693	positive regulation of cellular extravasation	0.0169618	1
BP	GO:0002827	positive regulation of T-helper 1 type immune response	0.0169618	1
BP	GO:0034116	positive regulation of heterotypic cell-cell adhesion	0.0169618	1
BP	GO:0043923	positive regulation by host of viral transcription	0.0169618	1
BP	GO:0051044	positive regulation of membrane protein ectodomain proteolysis	0.0169618	1
BP	GO:0070431	nucleotide-binding oligomerization domain containing 2 signaling pathway	0.0169618	1
BP	GO:0099633	protein localization to postsynaptic specialization membrane	0.0169618	1
BP	GO:0099645	neurotransmitter receptor localization to postsynaptic specialization membrane	0.0169618	1
BP	GO:2001212	regulation of vasculogenesis	0.0169618	1
BP	GO:0032604	granulocyte macrophage colony-stimulating factor production	0.0180128	1
BP	GO:0032645	regulation of granulocyte macrophage colony-stimulating factor production	0.0180128	1
BP	GO:0033623	regulation of integrin activation	0.0180128	1
BP	GO:0051797	regulation of hair follicle development	0.0180128	1
BP	GO:0090083	regulation of inclusion body assembly	0.0180128	1
BP	GO:1901550	regulation of endothelial cell development	0.0180128	1
BP	GO:1903140	regulation of establishment of endothelial barrier	0.0180128	1
BP	GO:0001763	morphogenesis of a branching structure	0.0183025	2
BP	GO:0010952	positive regulation of peptidase activity	0.0184785	2
BP	GO:0042594	response to starvation	0.0184785	2
BP	GO:0071248	cellular response to metal ion	0.0184785	2
BP	GO:0007179	transforming growth factor beta receptor signaling pathway	0.0186552	2
BP	GO:0099003	vesicle-mediated transport in synapse	0.0190107	2
BP	GO:0002544	chronic inflammatory response	0.0190627	1
BP	GO:0002923	regulation of humoral immune response mediated by circulating immunoglobulin	0.0190627	1
BP	GO:0010663	positive regulation of striated muscle cell apoptotic process	0.0190627	1
BP	GO:0010666	positive regulation of cardiac muscle cell apoptotic process	0.0190627	1
BP	GO:0030730	sequestering of triglyceride	0.0190627	1
BP	GO:0031649	heat generation	0.0190627	1
BP	GO:0035743	CD4-positive, alpha-beta T cell cytokine production	0.0190627	1
BP	GO:0045956	positive regulation of calcium ion-dependent exocytosis	0.0190627	1
BP	GO:0051447	negative regulation of meiotic cell cycle	0.0190627	1
BP	GO:0071800	podosome assembly	0.0190627	1
BP	GO:0150078	positive regulation of neuroinflammatory response	0.0190627	1
BP	GO:1901673	regulation of mitotic spindle assembly	0.0190627	1
BP	GO:1902683	regulation of receptor localization to synapse	0.0190627	1
BP	GO:0060541	respiratory system development	0.0195494	2
BP	GO:0010829	negative regulation of glucose transmembrane transport	0.0201115	1
BP	GO:1900221	regulation of amyloid-beta clearance	0.0201115	1
BP	GO:0002573	myeloid leukocyte differentiation	0.0204616	2
BP	GO:0006836	neurotransmitter transport	0.0204616	2
BP	GO:0002685	regulation of leukocyte migration	0.0208315	2
BP	GO:0009110	vitamin biosynthetic process	0.0211593	1
BP	GO:0010893	positive regulation of steroid biosynthetic process	0.0211593	1
BP	GO:0032793	positive regulation of CREB transcription factor activity	0.0211593	1
BP	GO:0042359	vitamin D metabolic process	0.0211593	1
BP	GO:0043555	regulation of translation in response to stress	0.0211593	1
BP	GO:0060252	positive regulation of glial cell proliferation	0.0211593	1
BP	GO:0072567	chemokine (C-X-C motif) ligand 2 production	0.0211593	1
BP	GO:1902004	positive regulation of amyloid-beta formation	0.0211593	1
BP	GO:1902236	negative regulation of endoplasmic reticulum stress-induced intrinsic apoptotic signaling pathway	0.0211593	1
BP	GO:2000010	positive regulation of protein localization to cell surface	0.0211593	1
BP	GO:2000341	regulation of chemokine (C-X-C motif) ligand 2 production	0.0211593	1
BP	GO:0006457	protein folding	0.0212041	2
BP	GO:0001505	regulation of neurotransmitter levels	0.0213915	2
BP	GO:0031669	cellular response to nutrient levels	0.0217684	2
BP	GO:0003091	renal water homeostasis	0.022206	1
BP	GO:0007252	I-kappaB phosphorylation	0.022206	1
BP	GO:0035020	regulation of Rac protein signal transduction	0.022206	1
BP	GO:0045655	regulation of monocyte differentiation	0.022206	1
BP	GO:0060445	branching involved in salivary gland morphogenesis	0.022206	1
BP	GO:0150146	cell junction disassembly	0.022206	1
BP	GO:1901028	regulation of mitochondrial outer membrane permeabilization involved in apoptotic signaling pathway	0.022206	1
BP	GO:1902473	regulation of protein localization to synapse	0.022206	1
BP	GO:2000774	positive regulation of cellular senescence	0.022206	1
BP	GO:0034764	positive regulation of transmembrane transport	0.0225305	2
BP	GO:0097191	extrinsic apoptotic signaling pathway	0.0225305	2
BP	GO:0000302	response to reactive oxygen species	0.0231094	2
BP	GO:0021904	dorsal/ventral neural tube patterning	0.0232517	1
BP	GO:0032069	regulation of nuclease activity	0.0232517	1
BP	GO:0032816	positive regulation of natural killer cell activation	0.0232517	1
BP	GO:0048169	regulation of long-term neuronal synaptic plasticity	0.0232517	1
BP	GO:0050860	negative regulation of T cell receptor signaling pathway	0.0232517	1
BP	GO:0060965	negative regulation of gene silencing by miRNA	0.0232517	1
BP	GO:0061042	vascular wound healing	0.0232517	1
BP	GO:0072574	hepatocyte proliferation	0.0232517	1
BP	GO:0072575	epithelial cell proliferation involved in liver morphogenesis	0.0232517	1
BP	GO:2000114	regulation of establishment of cell polarity	0.0232517	1
BP	GO:0002274	myeloid leukocyte activation	0.0233037	2
BP	GO:2001234	negative regulation of apoptotic signaling pathway	0.0234987	2
BP	GO:0010001	glial cell differentiation	0.0236944	2
BP	GO:0071241	cellular response to inorganic substance	0.0238908	2
BP	GO:0010888	negative regulation of lipid storage	0.0242963	1
BP	GO:0033081	regulation of T cell differentiation in thymus	0.0242963	1
BP	GO:0045662	negative regulation of myoblast differentiation	0.0242963	1
BP	GO:0051131	chaperone-mediated protein complex assembly	0.0242963	1
BP	GO:0072576	liver morphogenesis	0.0242963	1
BP	GO:2000810	regulation of bicellular tight junction assembly	0.0242963	1
BP	GO:0001649	osteoblast differentiation	0.024484	2
BP	GO:0045732	positive regulation of protein catabolic process	0.0248829	2
BP	GO:0001779	natural killer cell differentiation	0.0253398	1
BP	GO:0002726	positive regulation of T cell cytokine production	0.0253398	1
BP	GO:0002922	positive regulation of humoral immune response	0.0253398	1
BP	GO:0051043	regulation of membrane protein ectodomain proteolysis	0.0253398	1
BP	GO:0060149	negative regulation of posttranscriptional gene silencing	0.0253398	1
BP	GO:0060967	negative regulation of gene silencing by RNA	0.0253398	1
BP	GO:0070841	inclusion body assembly	0.0253398	1
BP	GO:0090343	positive regulation of cell aging	0.0253398	1
BP	GO:0032878	regulation of establishment or maintenance of cell polarity	0.0263823	1
BP	GO:0033622	integrin activation	0.0263823	1
BP	GO:0048143	astrocyte activation	0.0263823	1
BP	GO:0050995	negative regulation of lipid catabolic process	0.0263823	1
BP	GO:0070423	nucleotide-binding oligomerization domain containing signaling pathway	0.0263823	1
BP	GO:0090169	regulation of spindle assembly	0.0263823	1
BP	GO:1902993	positive regulation of amyloid precursor protein catabolic process	0.0263823	1
BP	GO:1903798	regulation of production of miRNAs involved in gene silencing by miRNA	0.0263823	1
BP	GO:1904996	positive regulation of leukocyte adhesion to vascular endothelial cell	0.0263823	1
BP	GO:1903039	positive regulation of leukocyte cell-cell adhesion	0.0265051	2
BP	GO:0032515	negative regulation of phosphoprotein phosphatase activity	0.0274237	1
BP	GO:0034114	regulation of heterotypic cell-cell adhesion	0.0274237	1
BP	GO:0035872	nucleotide-binding domain, leucine rich repeat containing receptor signaling pathway	0.0274237	1
BP	GO:0042634	regulation of hair cycle	0.0274237	1
BP	GO:0045672	positive regulation of osteoclast differentiation	0.0274237	1
BP	GO:0045954	positive regulation of natural killer cell mediated cytotoxicity	0.0274237	1
BP	GO:0070920	regulation of production of small RNA involved in gene silencing by RNA	0.0274237	1
BP	GO:1900017	positive regulation of cytokine production involved in inflammatory response	0.0274237	1
BP	GO:0031668	cellular response to extracellular stimulus	0.0279594	2
BP	GO:0002433	immune response-regulating cell surface receptor signaling pathway involved in phagocytosis	0.0284641	1
BP	GO:0002719	negative regulation of cytokine production involved in immune response	0.0284641	1
BP	GO:0002825	regulation of T-helper 1 type immune response	0.0284641	1
BP	GO:0009651	response to salt stress	0.0284641	1
BP	GO:0034377	plasma lipoprotein particle assembly	0.0284641	1
BP	GO:0038096	Fc-gamma receptor signaling pathway involved in phagocytosis	0.0284641	1
BP	GO:0048873	homeostasis of number of cells within a tissue	0.0284641	1
BP	GO:0071560	cellular response to transforming growth factor beta stimulus	0.0288047	2
BP	GO:0010951	negative regulation of endopeptidase activity	0.0292312	2
BP	GO:0009743	response to carbohydrate	0.0294455	2
BP	GO:0002675	positive regulation of acute inflammatory response	0.0295034	1
BP	GO:0038094	Fc-gamma receptor signaling pathway	0.0295034	1
BP	GO:0042059	negative regulation of epidermal growth factor receptor signaling pathway	0.0295034	1
BP	GO:1902624	positive regulation of neutrophil migration	0.0295034	1
BP	GO:0007611	learning or memory	0.0298759	2
BP	GO:0043547	positive regulation of GTPase activity	0.0298759	2
BP	GO:0071559	response to transforming growth factor beta	0.030092	2
BP	GO:0035066	positive regulation of histone acetylation	0.0305416	1
BP	GO:0060969	negative regulation of gene silencing	0.0305416	1
BP	GO:0010466	negative regulation of peptidase activity	0.0314022	2
BP	GO:0007202	activation of phospholipase C activity	0.0315788	1
BP	GO:0045940	positive regulation of steroid metabolic process	0.0315788	1
BP	GO:0045948	positive regulation of translational initiation	0.0315788	1
BP	GO:0050858	negative regulation of antigen receptor-mediated signaling pathway	0.0315788	1
BP	GO:0002717	positive regulation of natural killer cell mediated immunity	0.0326149	1
BP	GO:0048566	embryonic digestive tract development	0.0326149	1
BP	GO:0060055	angiogenesis involved in wound healing	0.0326149	1
BP	GO:0065005	protein-lipid complex assembly	0.0326149	1
BP	GO:2000144	positive regulation of DNA-templated transcription, initiation	0.0326149	1
BP	GO:0048872	homeostasis of number of cells	0.033636	2
BP	GO:0007435	salivary gland morphogenesis	0.03365	1
BP	GO:0019228	neuronal action potential	0.03365	1
BP	GO:0030431	sleep	0.03365	1
BP	GO:0045879	negative regulation of smoothened signaling pathway	0.03365	1
BP	GO:0050850	positive regulation of calcium-mediated signaling	0.03365	1
BP	GO:0097345	mitochondrial outer membrane permeabilization	0.03365	1
BP	GO:1900745	positive regulation of p38MAPK cascade	0.03365	1
BP	GO:1901185	negative regulation of ERBB signaling pathway	0.03365	1
BP	GO:1901889	negative regulation of cell junction assembly	0.03365	1
BP	GO:1902235	regulation of endoplasmic reticulum stress-induced intrinsic apoptotic signaling pathway	0.03365	1
BP	GO:0002431	Fc receptor mediated stimulatory signaling pathway	0.034684	1
BP	GO:0010737	protein kinase A signaling	0.034684	1
BP	GO:0031116	positive regulation of microtubule polymerization	0.034684	1
BP	GO:0032228	regulation of synaptic transmission, GABAergic	0.034684	1
BP	GO:0045648	positive regulation of erythrocyte differentiation	0.034684	1
BP	GO:0050901	leukocyte tethering or rolling	0.034684	1
BP	GO:0150117	positive regulation of cell-substrate junction organization	0.034684	1
BP	GO:0031349	positive regulation of defense response	0.0350057	2
BP	GO:0007431	salivary gland development	0.035717	1
BP	GO:0010661	positive regulation of muscle cell apoptotic process	0.035717	1
BP	GO:0035308	negative regulation of protein dephosphorylation	0.035717	1
BP	GO:0070884	regulation of calcineurin-NFAT signaling cascade	0.035717	1
BP	GO:2000758	positive regulation of peptidyl-lysine acetylation	0.035717	1
BP	GO:0022409	positive regulation of cell-cell adhesion	0.0363973	2
BP	GO:0072659	protein localization to plasma membrane	0.0363973	2
BP	GO:0007020	microtubule nucleation	0.0367489	1
BP	GO:0032814	regulation of natural killer cell activation	0.0367489	1
BP	GO:0043243	positive regulation of protein-containing complex disassembly	0.0367489	1
BP	GO:0060236	regulation of mitotic spindle organization	0.0367489	1
BP	GO:0097421	liver regeneration	0.0367489	1
BP	GO:0106056	regulation of calcineurin-mediated signaling	0.0367489	1
BP	GO:0002691	regulation of cellular extravasation	0.0377798	1
BP	GO:0010923	negative regulation of phosphatase activity	0.0377798	1
BP	GO:0030224	monocyte differentiation	0.0377798	1
BP	GO:0038179	neurotrophin signaling pathway	0.0377798	1
BP	GO:0051385	response to mineralocorticoid	0.0377798	1
BP	GO:0060251	regulation of glial cell proliferation	0.0377798	1
BP	GO:0086010	membrane depolarization during action potential	0.0377798	1
BP	GO:1903539	protein localization to postsynaptic membrane	0.0377798	1
BP	GO:0044403	biological process involved in symbiotic interaction	0.0378102	2
BP	GO:0002429	immune response-activating cell surface receptor signaling pathway	0.0380478	2
BP	GO:0002757	immune response-activating signal transduction	0.0380478	2
BP	GO:0002369	T cell cytokine production	0.0388096	1
BP	GO:0002724	regulation of T cell cytokine production	0.0388096	1
BP	GO:0021532	neural tube patterning	0.0388096	1
BP	GO:0031112	positive regulation of microtubule polymerization or depolymerization	0.0388096	1
BP	GO:0033120	positive regulation of RNA splicing	0.0388096	1
BP	GO:0062237	protein localization to postsynapse	0.0388096	1
BP	GO:0031647	regulation of protein stability	0.0397271	2
BP	GO:0046329	negative regulation of JNK cascade	0.0398384	1
BP	GO:0097242	amyloid-beta clearance	0.0398384	1
BP	GO:1902110	positive regulation of mitochondrial membrane permeability involved in apoptotic process	0.0398384	1
BP	GO:0042063	gliogenesis	0.0404555	2
BP	GO:0002701	negative regulation of production of molecular mediator of immune response	0.0408661	1
BP	GO:0016572	histone phosphorylation	0.0408661	1
BP	GO:0046326	positive regulation of glucose import	0.0408661	1
BP	GO:0090224	regulation of spindle organization	0.0408661	1
BP	GO:0002714	positive regulation of B cell mediated immunity	0.0418928	1
BP	GO:0002891	positive regulation of immunoglobulin mediated immune response	0.0418928	1
BP	GO:0010863	positive regulation of phospholipase C activity	0.0418928	1
BP	GO:0030866	cortical actin cytoskeleton organization	0.0418928	1
BP	GO:0045429	positive regulation of nitric oxide biosynthetic process	0.0418928	1
BP	GO:0045740	positive regulation of DNA replication	0.0418928	1
BP	GO:0070266	necroptotic process	0.0418928	1
BP	GO:0071276	cellular response to cadmium ion	0.0418928	1
BP	GO:0150077	regulation of neuroinflammatory response	0.0418928	1
BP	GO:1902686	mitochondrial outer membrane permeabilization involved in programmed cell death	0.0418928	1
BP	GO:1904994	regulation of leukocyte adhesion to vascular endothelial cell	0.0418928	1
BP	GO:2000142	regulation of DNA-templated transcription, initiation	0.0418928	1
BP	GO:0002440	production of molecular mediator of immune response	0.042175	2
BP	GO:0006909	phagocytosis	0.042175	2
BP	GO:0050856	regulation of T cell receptor signaling pathway	0.0429185	1
BP	GO:1902622	regulation of neutrophil migration	0.0429185	1
BP	GO:1904407	positive regulation of nitric oxide metabolic process	0.0429185	1
BP	GO:2000008	regulation of protein localization to cell surface	0.0429185	1
BP	GO:0002768	immune response-regulating cell surface receptor signaling pathway	0.0439221	2
BP	GO:0016601	Rac protein signal transduction	0.0439431	1
BP	GO:0032965	regulation of collagen biosynthetic process	0.0439431	1
BP	GO:1900274	regulation of phospholipase C activity	0.0439431	1
BP	GO:0019058	viral life cycle	0.0444263	2
BP	GO:0002861	regulation of inflammatory response to antigenic stimulus	0.0449666	1
BP	GO:0006509	membrane protein ectodomain proteolysis	0.0449666	1
BP	GO:0033173	calcineurin-NFAT signaling cascade	0.0449666	1
BP	GO:0035794	positive regulation of mitochondrial membrane permeability	0.0449666	1
BP	GO:0042088	T-helper 1 type immune response	0.0449666	1
BP	GO:0071496	cellular response to external stimulus	0.0451867	2
BP	GO:0006775	fat-soluble vitamin metabolic process	0.0459892	1
BP	GO:0008542	visual learning	0.0459892	1
BP	GO:0042269	regulation of natural killer cell mediated cytotoxicity	0.0459892	1
BP	GO:0046427	positive regulation of receptor signaling pathway via JAK-STAT	0.0459892	1
BP	GO:0062208	positive regulation of pattern recognition receptor signaling pathway	0.0459892	1
BP	GO:0150076	neuroinflammatory response	0.0459892	1
BP	GO:1903573	negative regulation of response to endoplasmic reticulum stress	0.0459892	1
BP	GO:0002920	regulation of humoral immune response	0.0470106	1
BP	GO:0008631	intrinsic apoptotic signaling pathway in response to oxidative stress	0.0470106	1
BP	GO:0035272	exocrine system development	0.0470106	1
BP	GO:0035305	negative regulation of dephosphorylation	0.0470106	1
BP	GO:0071364	cellular response to epidermal growth factor stimulus	0.0470106	1
BP	GO:1901985	positive regulation of protein acetylation	0.0470106	1
BP	GO:1902108	regulation of mitochondrial membrane permeability involved in apoptotic process	0.0470106	1
BP	GO:0050863	regulation of T cell activation	0.0474972	2
BP	GO:0034198	cellular response to amino acid starvation	0.0480311	1
BP	GO:0035094	response to nicotine	0.0480311	1
BP	GO:0071827	plasma lipoprotein particle organization	0.0480311	1
BP	GO:1990778	protein localization to cell periphery	0.0485381	2
BP	GO:0001774	microglial cell activation	0.0490505	1
BP	GO:0010712	regulation of collagen metabolic process	0.0490505	1
BP	GO:0010803	regulation of tumor necrosis factor-mediated signaling pathway	0.0490505	1
BP	GO:0045601	regulation of endothelial cell differentiation	0.0490505	1
BP	GO:0045646	regulation of erythrocyte differentiation	0.0490505	1
BP	GO:0047496	vesicle transport along microtubule	0.0490505	1
BP	GO:0097300	programmed necrotic cell death	0.0490505	1
BP	GO:1900744	regulation of p38MAPK cascade	0.0490505	1
CC	GO:1904813	ficolin-1-rich granule lumen	0.006359	2
CC	GO:0005925	focal adhesion	0.00728973	3
CC	GO:0009897	external side of plasma membrane	0.0074345	3
CC	GO:0030055	cell-substrate junction	0.0076302	3
CC	GO:0005814	centriole	0.00860059	2
CC	GO:0072562	blood microparticle	0.00871502	2
CC	GO:0005952	cAMP-dependent protein kinase complex	0.00967849	1
CC	GO:0101002	ficolin-1-rich granule	0.0137016	2
CC	GO:0001518	voltage-gated sodium channel complex	0.0164006	1
CC	GO:0032045	guanyl-nucleotide exchange factor complex	0.0164006	1
CC	GO:1902773	GTPase activator complex	0.0173573	1
CC	GO:0034706	sodium channel complex	0.0249797	1
CC	GO:0001891	phagocytic cup	0.0268766	1
CC	GO:0016235	aggresome	0.033488	1
CC	GO:0030667	secretory granule membrane	0.0360955	2
CC	GO:0000791	euchromatin	0.0363084	1
CC	GO:0097546	ciliary base	0.0372468	1
CC	GO:0005891	voltage-gated calcium channel complex	0.039121	1
CC	GO:0045121	membrane raft	0.041319	2
CC	GO:0098857	membrane microdomain	0.041319	2
CC	GO:0001772	immunological synapse	0.0419258	1
MF	GO:0033549	MAP kinase phosphatase activity	8.91471e-07	3
MF	GO:0019003	GDP binding	1.18202e-06	4
MF	GO:0003925	G protein activity	1.06301e-05	3
MF	GO:0008138	protein tyrosine/serine/threonine phosphatase activity	1.73615e-05	3
MF	GO:0106310	protein serine kinase activity	3.42204e-05	5
MF	GO:0004674	protein serine/threonine kinase activity	4.7727e-05	5
MF	GO:0106306	protein serine phosphatase activity	6.54023e-05	3
MF	GO:0106307	protein threonine phosphatase activity	6.54023e-05	3
MF	GO:0000287	magnesium ion binding	8.49338e-05	4
MF	GO:0017017	MAP kinase tyrosine/serine/threonine phosphatase activity	8.72281e-05	2
MF	GO:0019992	diacylglycerol binding	0.0001017	2
MF	GO:0004722	protein serine/threonine phosphatase activity	0.000157185	3
MF	GO:0004725	protein tyrosine phosphatase activity	0.000176952	3
MF	GO:0031625	ubiquitin protein ligase binding	0.000264532	4
MF	GO:0044389	ubiquitin-like protein ligase binding	0.000334929	4
MF	GO:0004709	MAP kinase kinase kinase activity	0.000388954	2
MF	GO:0003924	GTPase activity	0.000427416	4
MF	GO:0051787	misfolded protein binding	0.000449314	2
MF	GO:0005525	GTP binding	0.000652148	4
MF	GO:0019001	guanyl nucleotide binding	0.000798885	4
MF	GO:0032561	guanyl ribonucleotide binding	0.000798885	4
MF	GO:0004721	phosphoprotein phosphatase activity	0.000845966	3
MF	GO:0044183	protein folding chaperone	0.000857038	2
MF	GO:0004712	protein serine/threonine/tyrosine kinase activity	0.00103672	2
MF	GO:0005096	GTPase activator activity	0.00138973	4
MF	GO:0030695	GTPase regulator activity	0.00169987	4
MF	GO:0060589	nucleoside-triphosphatase regulator activity	0.00169987	4
MF	GO:0005085	guanyl-nucleotide exchange factor activity	0.00172787	3
MF	GO:0016791	phosphatase activity	0.00313358	3
MF	GO:0042578	phosphoric ester hydrolase activity	0.00695451	3
MF	GO:0051082	unfolded protein binding	0.00768814	2
MF	GO:0031072	heat shock protein binding	0.0085605	2
MF	GO:0002020	protease binding	0.00934209	2
MF	GO:0004690	cyclic nucleotide-dependent protein kinase activity	0.0108379	1
MF	GO:0008330	protein tyrosine/threonine phosphatase activity	0.0108379	1
MF	GO:0071837	HMG box domain binding	0.0151418	1
MF	GO:0005161	platelet-derived growth factor receptor binding	0.016215	1
MF	GO:0035497	cAMP response element binding	0.0172871	1
MF	GO:0050135	NAD(P)+ nucleosidase activity	0.0172871	1
MF	GO:0061809	NAD+ nucleotidase, cyclic ADP-ribose generating	0.0172871	1
MF	GO:0030275	LRR domain binding	0.018358	1
MF	GO:0004708	MAP kinase kinase activity	0.0194279	1
MF	GO:0030742	GTP-dependent protein binding	0.0236962	1
MF	GO:0043027	cysteine-type endopeptidase inhibitor activity involved in apoptotic process	0.0236962	1
MF	GO:0005248	voltage-gated sodium channel activity	0.0247605	1
MF	GO:0070412	R-SMAD binding	0.0247605	1
MF	GO:0003953	NAD+ nucleosidase activity	0.0300656	1
MF	GO:0005164	tumor necrosis factor receptor binding	0.0332355	1
MF	GO:0031210	phosphatidylcholine binding	0.0332355	1
MF	GO:0016887	ATP hydrolysis activity	0.0348333	2
MF	GO:0097718	disordered domain specific binding	0.0384968	1
MF	GO:0050997	quaternary ammonium group binding	0.0416405	1
MF	GO:0043028	cysteine-type endopeptidase regulator activity involved in apoptotic process	0.0426862	1
MF	GO:0005245	voltage-gated calcium channel activity	0.0478987	1
MF	GO:0005272	sodium channel activity	0.0489379	1
