# Supplementary material for: The Significance of MAPK Signaling Pathway in the Diagnosis and Subtype Classification of Intervertebral Disc Degeneration
Source: JOR Spine. 2025 Mar 24;8(1):e70060. doi: 10.1002/jsp2.70060 (PMC11932887; doi:10.1002/jsp2.70060)
Supplement: Supplementary file 7 — Table S3. The KEGG enrichment analysis for 20 differentially expressed MAPK‐related genes. [file JSP2-8-e70060-s002.xlsx]

## Sheet: Sheet1
ID	Description	pvalue	Count
hsa04010	MAPK signaling pathway	1.98248e-28	19
hsa04722	Neurotrophin signaling pathway	1.03671e-10	8
hsa04720	Long-term potentiation	5.95441e-09	6
hsa05417	Lipid and atherosclerosis	1.16776e-08	8
hsa05211	Renal cell carcinoma	3.88848e-07	5
hsa04014	Ras signaling pathway	5.66037e-07	7
hsa04024	cAMP signaling pathway	7.29317e-06	6
hsa04213	Longevity regulating pathway - multiple species	1.05998e-05	4
hsa04915	Estrogen signaling pathway	1.21467e-05	5
hsa04934	Cushing syndrome	2.1361e-05	5
hsa04062	Chemokine signaling pathway	5.98138e-05	5
hsa01522	Endocrine resistance	6.50969e-05	4
hsa04914	Progesterone-mediated oocyte maturation	7.61319e-05	4
hsa05205	Proteoglycans in cancer	8.1728e-05	5
hsa04625	C-type lectin receptor signaling pathway	8.2134e-05	4
hsa04660	T cell receptor signaling pathway	8.2134e-05	4
hsa05219	Bladder cancer	0.000106741	3
hsa04668	TNF signaling pathway	0.000109641	4
hsa05166	Human T-cell leukemia virus 1 infection	0.000119218	5
hsa04611	Platelet activation	0.000162707	4
hsa04210	Apoptosis	0.000232317	4
hsa05418	Fluid shear stress and atherosclerosis	0.00025263	4
hsa05134	Legionellosis	0.000286193	3
hsa04150	mTOR signaling pathway	0.000392743	4
hsa05161	Hepatitis B	0.00045337	4
hsa04530	Tight junction	0.000532266	4
hsa04137	Mitophagy - animal	0.000570647	3
hsa04612	Antigen processing and presentation	0.000721532	3
hsa04012	ErbB signaling pathway	0.000927203	3
hsa05210	Colorectal cancer	0.000959309	3
hsa04510	Focal adhesion	0.00102171	4
hsa05235	PD-L1 expression and PD-1 checkpoint pathway in cancer	0.00105985	3
hsa04015	Rap1 signaling pathway	0.00120283	4
hsa04912	GnRH signaling pathway	0.00120397	3
hsa05207	Chemical carcinogenesis - receptor activation	0.00124596	4
hsa04713	Circadian entrainment	0.00135995	3
hsa04933	AGE-RAGE signaling pathway in diabetic complications	0.00148493	3
hsa05208	Chemical carcinogenesis - reactive oxygen species	0.0015029	4
hsa05163	Human cytomegalovirus infection	0.00155332	4
hsa05146	Amoebiasis	0.00157215	3
hsa04714	Thermogenesis	0.00173916	4
hsa05145	Toxoplasmosis	0.00205654	3
hsa05131	Shigellosis	0.00218889	4
hsa04726	Serotonergic synapse	0.00221807	3
hsa04071	Sphingolipid signaling pathway	0.00244546	3
hsa04380	Osteoclast differentiation	0.00300885	3
hsa04926	Relaxin signaling pathway	0.00307597	3
hsa05020	Prion disease	0.00315052	4
hsa04650	Natural killer cell mediated cytotoxicity	0.003213	3
hsa05216	Thyroid cancer	0.00323565	2
hsa04910	Insulin signaling pathway	0.00364652	3
hsa05135	Yersinia infection	0.00364652	3
hsa04371	Apelin signaling pathway	0.00379863	3
hsa05162	Measles	0.00379863	3
hsa04140	Autophagy - animal	0.00395459	3
hsa05224	Breast cancer	0.00444588	3
hsa04921	Oxytocin signaling pathway	0.00506429	3
hsa04932	Non-alcoholic fatty liver disease	0.00515668	3
hsa05160	Hepatitis C	0.00534453	3
hsa05030	Cocaine addiction	0.00561954	2
hsa04141	Protein processing in endoplasmic reticulum	0.00677601	3
hsa05213	Endometrial cancer	0.00780145	2
hsa04730	Long-term depression	0.00833064	2
hsa05034	Alcoholism	0.00866935	3
hsa04929	GnRH secretion	0.0094363	2
hsa04927	Cortisol synthesis and secretion	0.00972246	2
hsa05321	Inflammatory bowel disease	0.00972246	2
hsa05130	Pathogenic Escherichia coli infection	0.00999664	3
hsa05221	Acute myeloid leukemia	0.0103064	2
hsa05010	Alzheimer disease	0.0105272	4
hsa04664	Fc epsilon RI signaling pathway	0.0106041	2
hsa05031	Amphetamine addiction	0.0109056	2
hsa05203	Viral carcinogenesis	0.0109931	3
hsa05218	Melanoma	0.0118328	2
hsa05223	Non-small cell lung cancer	0.0118328	2
hsa05170	Human immunodeficiency virus 1 infection	0.0122009	3
hsa05214	Glioma	0.0127937	2
hsa05133	Pertussis	0.0131214	2
hsa05212	Pancreatic cancer	0.0131214	2
hsa05220	Chronic myeloid leukemia	0.0131214	2
hsa05140	Leishmaniasis	0.0134527	2
hsa01521	EGFR tyrosine kinase inhibitor resistance	0.0141265	2
hsa04810	Regulation of actin cytoskeleton	0.0150154	3
hsa04662	B cell receptor signaling pathway	0.0151641	2
hsa04540	Gap junction	0.0173355	2
hsa04211	Longevity regulating pathway	0.0177097	2
hsa05323	Rheumatoid arthritis	0.0192407	2
hsa04657	IL-17 signaling pathway	0.019632	2
hsa05414	Dilated cardiomyopathy	0.0204247	2
hsa05215	Prostate cancer	0.020826	2
hsa04750	Inflammatory mediator regulation of TRP channels	0.0212307	2
hsa04925	Aldosterone synthesis and secretion	0.0212307	2
hsa05231	Choline metabolism in cancer	0.0212307	2
hsa04640	Hematopoietic cell lineage	0.0216387	2
hsa05022	Pathways of neurodegeneration - multiple diseases	0.0217415	4
hsa04916	Melanogenesis	0.0224646	2
hsa04972	Pancreatic secretion	0.0228825	2
hsa05142	Chagas disease	0.0228825	2
hsa04064	NF-kappa B signaling pathway	0.0237279	2
hsa04620	Toll-like receptor signaling pathway	0.0237279	2
hsa04928	Parathyroid hormone synthesis, secretion and action	0.0245862	2
hsa04659	Th17 cell differentiation	0.0254573	2
hsa04931	Insulin resistance	0.0254573	2
hsa04725	Cholinergic synapse	0.0276899	2
hsa04670	Leukocyte transendothelial migration	0.0281457	2
hsa04935	Growth hormone synthesis, secretion and action	0.0309446	2
hsa04919	Thyroid hormone signaling pathway	0.0314216	2
hsa04068	FoxO signaling pathway	0.0363518	2
hsa04114	Oocyte meiosis	0.0363518	2
hsa04270	Vascular smooth muscle contraction	0.0378864	2
hsa05165	Human papillomavirus infection	0.0392162	3
hsa04936	Alcoholic liver disease	0.0420999	2
hsa03040	Spliceosome	0.0448202	2
hsa04072	Phospholipase D signaling pathway	0.0453721	2
hsa05226	Gastric cancer	0.0459266	2
hsa04261	Adrenergic signaling in cardiomyocytes	0.0464836	2
hsa04218	Cellular senescence	0.0498791	2
