# Supplementary material for: The Significance of MAPK Signaling Pathway in the Diagnosis and Subtype Classification of Intervertebral Disc Degeneration
Source: JOR Spine. 2025 Mar 24;8(1):e70060. doi: 10.1002/jsp2.70060 (PMC11932887; doi:10.1002/jsp2.70060)
Supplement: Supplementary file 8 — Table S4. 1916 DEGs. [file JSP2-8-e70060-s010.xlsx]

## Sheet: Sheet1
id	logFC	AveExpr	t	P.Value	adj.P.Val	B
CTSK	0.638432	8.0606	5.81271	4.37967e-06	0.113714	3.90512
MTL5	0.769242	4.52816	5.37074	1.36692e-05	0.1213	2.95578
SDSL	-0.970624	7.46403	-5.30487	1.62141e-05	0.1213	2.8125
ANKRD34B	1.51768	3.23375	5.15707	2.38026e-05	0.1213	2.48956
LOC100130938	-1.23248	6.44153	-5.14139	2.47935e-05	0.1213	2.45519
BLMH	0.675625	7.47992	4.98466	3.72925e-05	0.1213	2.11064
ENTPD7	0.881352	1.97241	4.96081	3.96847e-05	0.1213	2.05807
CLK4	0.600309	7.53522	4.90096	4.63903e-05	0.1213	1.92596
SLC10A2	1.52389	3.12323	4.86761	5.06071e-05	0.1213	1.85228
ZNF157	-1.66166	4.85265	-4.85501	5.22988e-05	0.1213	1.82442
MDK	-1.77705	6.18519	-4.66796	8.52292e-05	0.1213	1.41002
LINC00672	1.1125	4.8166	4.66415	8.60812e-05	0.1213	1.40157
CXCR2P1	-1.17419	8.20903	-4.65469	8.82336e-05	0.1213	1.38058
ABCB1	1.19418	3.76017	4.57854	0.000107643	0.1213	1.2115
ABCG2	-1.04416	2.40896	-4.54854	0.000116412	0.1213	1.14485
FAM214A	0.598789	9.08125	4.51752	0.000126228	0.1213	1.07594
SNTA1	1.13018	2.58026	4.49362	0.000134353	0.1213	1.02282
MMS22L	0.814721	4.18225	4.48472	0.000137507	0.1213	1.00306
ZNF385D	-0.695982	3.01837	-4.44329	0.000153199	0.1213	0.91099
SEC14L5	-1.26513	2.6662	-4.4391	0.000154884	0.1213	0.901668
LONRF1	1.09033	4.447	4.42979	0.000158692	0.1213	0.880973
FAM178A	0.717484	4.09176	4.42239	0.00016178	0.1213	0.864545
WFDC2	0.58684	2.28614	4.39548	0.000173539	0.1213	0.804731
EXOC3L1	-1.60741	5.53853	-4.3886	0.000176678	0.1213	0.789448
HAUS3	1.38165	2.95213	4.37639	0.000182392	0.1213	0.762306
MAP1A	-0.95842	4.00572	-4.36677	0.000187021	0.1213	0.740934
COQ3	0.923318	3.20405	4.36233	0.000189199	0.1213	0.73106
AGBL3	-0.628825	3.53663	-4.35997	0.000190365	0.1213	0.725817
LOC100128816	1.02796	2.72833	4.32002	0.000211238	0.1213	0.637064
XLOC_l2_010908	-1.23162	3.43911	-4.31884	0.000211886	0.1213	0.634451
TMEM45B	0.887598	6.86137	4.31498	0.000214025	0.1213	0.625881
PECR	0.646701	5.19127	4.30545	0.000219403	0.1213	0.604707
KRBOX1	-0.652687	1.57494	-4.27916	0.000234942	0.1213	0.546311
LOC101929719	1.00409	3.15503	4.25408	0.000250779	0.123646	0.490627
JAG2	-0.777216	5.13185	-4.24448	0.000257121	0.123646	0.469308
LHFPL3-AS2	-1.09983	2.59379	-4.24442	0.00025716	0.123646	0.469178
GNG8	-1.35001	4.39845	-4.2007	0.000288102	0.124572	0.372166
RAB3IL1	-1.54172	4.22954	-4.19909	0.000289309	0.124572	0.368596
DCAF10	-0.751368	4.36725	-4.19551	0.000292015	0.124572	0.360647
RSC1A1	-0.649596	6.98124	-4.18838	0.000297468	0.124572	0.344844
DDX5	0.759309	12.5445	4.17049	0.000311615	0.125024	0.305163
IPO9-AS1	-0.717391	5.76187	-4.16586	0.000315383	0.125024	0.294896
THEM5	-1.52772	4.94077	-4.14617	0.000331916	0.125024	0.251249
NR1D2	0.631681	4.30752	4.14601	0.000332048	0.125024	0.25091
GP6	-0.944488	6.19024	-4.14577	0.000332255	0.125024	0.250377
HTRA4	0.944804	1.89013	4.12056	0.000354708	0.126485	0.194512
SLC22A2	-0.624853	1.77962	-4.11729	0.000357723	0.126485	0.187281
LCOR	0.638757	6.33845	4.10316	0.000371066	0.12787	0.155989
CHADL	-0.797207	5.33991	-4.09199	0.000381966	0.12787	0.131252
ZNF479	0.978858	2.41957	4.08771	0.000386228	0.12787	0.12177
JUN	0.764975	4.50942	4.07763	0.000396444	0.12787	0.0994609
SV2A	-0.666247	3.27366	-4.05606	0.000419204	0.12787	0.0517538
TMEM229B	-0.592462	5.53181	-4.04212	0.000434598	0.12787	0.0209323
RAC3	-0.744598	4.94576	-4.0383	0.00043892	0.12787	0.0124757
FAXDC2	-1.28441	9.60366	-4.03228	0.0004458	0.12787	-0.000818125
RIMBP2	-1.12769	2.68484	-4.03118	0.000447077	0.12787	-0.00326394
SAMHD1	-0.95993	7.52467	-4.02374	0.000455756	0.12787	-0.019696
SS18L1	0.668198	5.07263	4.0086	0.000473942	0.12787	-0.0531415
FAM209B	0.689949	3.40164	3.99171	0.000495079	0.12787	-0.0904376
NUDT6	0.916741	4.1911	3.98724	0.000500829	0.12787	-0.100307
POLR2B	0.65073	8.14663	3.98466	0.000504173	0.12787	-0.105996
EGFL6	-0.889952	1.92832	-3.97796	0.000512975	0.12787	-0.120791
SLC30A9	1.12054	4.16456	3.96748	0.000527043	0.12787	-0.143919
SLC25A29	0.825671	7.43532	3.95564	0.000543385	0.12787	-0.170023
RRM2	1.03151	4.22752	3.95505	0.000544218	0.12787	-0.171332
SPTLC1	0.662414	5.4363	3.94817	0.000553959	0.12787	-0.186499
NAPA	-0.89041	7.87664	-3.94357	0.00056056	0.12787	-0.196626
RALGPS1	0.853629	4.88838	3.9375	0.000569401	0.12787	-0.210003
LOC100506538	0.972966	3.48224	3.93152	0.000578248	0.12787	-0.223184
ZNF211	0.690434	5.21946	3.91597	0.000601885	0.12787	-0.257435
PF4	-0.932401	12.0475	-3.91263	0.000607085	0.12787	-0.264789
LOC100294362	-1.29214	4.01048	-3.9047	0.000619608	0.12787	-0.282244
NIPAL1	-0.923078	3.50178	-3.89503	0.00063522	0.12787	-0.30352
TADA1	0.638995	5.35788	3.88895	0.000645237	0.12787	-0.316896
C17orf58	0.869269	2.7057	3.88596	0.000650211	0.12787	-0.323461
FECH	-1.04548	5.31435	-3.88074	0.000659014	0.12787	-0.334957
XLOC_l2_006821	-1.08879	6.54661	-3.87484	0.000669077	0.12787	-0.347914
DIXDC1	1.00742	3.11562	3.8711	0.000675548	0.12787	-0.356142
MOAP1	0.871982	6.03619	3.87036	0.000676836	0.12787	-0.357771
ESRG	-1.8245	2.59132	-3.86521	0.000685847	0.12787	-0.369078
TGM2	-1.01735	4.5323	-3.86245	0.000690734	0.12787	-0.375148
SLC26A1	0.655502	2.53447	3.85102	0.000711322	0.12787	-0.400257
LINC01011	-0.803108	3.01781	-3.84764	0.000717516	0.12787	-0.407669
PIGL	0.642109	4.73526	3.84555	0.000721388	0.12787	-0.41227
LINC00839	-1.0092	2.06353	-3.83419	0.000742731	0.12787	-0.437196
ZNF883	0.69354	2.21584	3.83395	0.000743195	0.12787	-0.437731
PTCH1	0.729694	3.08527	3.83125	0.000748351	0.12787	-0.443641
ZNF197	0.699817	4.30744	3.8275	0.000755593	0.12787	-0.451875
PDE5A	-0.760175	7.83589	-3.81924	0.000771786	0.12787	-0.470002
HRH1	-0.762279	4.16752	-3.8165	0.000777229	0.12787	-0.47601
PRR23A	-0.932464	1.84905	-3.81187	0.000786498	0.12787	-0.486145
OR2H2	-0.769518	1.80853	-3.80794	0.000794481	0.12787	-0.494778
LOC401287	-0.59372	2.30899	-3.80717	0.000796042	0.12787	-0.496456
VCPKMT	0.881448	6.78981	3.80009	0.000810629	0.12787	-0.511979
TMEM120B	0.593387	2.93528	3.79981	0.000811195	0.12787	-0.512577
ERLIN2	0.605213	4.49995	3.7986	0.000813718	0.12787	-0.515231
GLIS2-AS1	0.590444	1.66451	3.7985	0.000813938	0.12787	-0.515461
SCARF1	-0.765861	8.23288	-3.79512	0.000821009	0.12787	-0.522856
LOC102725300	-0.7792	5.36378	-3.78576	0.000840927	0.12787	-0.543348
SPDYE5	0.647785	5.17501	3.78521	0.000842118	0.12787	-0.544557
XLOC_l2_003391	-1.41062	2.95611	-3.78012	0.000853178	0.12787	-0.555711
HSPB9	-0.967953	4.45703	-3.77902	0.000855572	0.12787	-0.558107
XLOC_l2_007931	-1.40609	3.97612	-3.77775	0.00085837	0.12787	-0.560898
MLH3	-0.806201	6.58861	-3.77666	0.000860757	0.12787	-0.563271
SEMA6B	-0.851214	3.57994	-3.77663	0.000860818	0.12787	-0.563332
FCRLA	0.906346	6.52373	3.77639	0.000861362	0.12787	-0.563873
ATP1A3	-1.02198	6.97253	-3.76865	0.000878582	0.12787	-0.580792
DNAJC5G	-1.48288	2.75623	-3.7641	0.000888889	0.12787	-0.590762
SOCS2-AS1	-0.72115	3.60018	-3.76175	0.000894245	0.12787	-0.595897
XKR7	-0.708526	3.42243	-3.75481	0.000910258	0.12787	-0.611069
TSEN15	0.632169	4.00333	3.75062	0.000920071	0.12787	-0.620234
ARIH2OS	0.7388	4.11257	3.74871	0.000924567	0.12787	-0.6244
H6PD	0.79339	2.58431	3.74727	0.000927978	0.12787	-0.627548
STXBP4	0.934008	3.81825	3.74474	0.000934009	0.12787	-0.633085
NT5E	0.853708	3.70406	3.74425	0.000935179	0.12787	-0.634156
LOC101930072	1.07824	2.45414	3.74144	0.000941903	0.12787	-0.640279
PKD2L1	-0.804025	3.55461	-3.73894	0.000947942	0.12787	-0.645742
CDKL1	-0.838821	6.45874	-3.73313	0.000962127	0.12787	-0.658437
CREBZF	0.941411	5.67566	3.73267	0.000963267	0.12787	-0.659449
RAD54B	0.738229	3.17577	3.72308	0.000987149	0.12787	-0.680381
AQP10	-1.09592	6.04429	-3.7216	0.000990879	0.12787	-0.683604
SNHG18	-0.732455	4.39988	-3.72047	0.000993753	0.12787	-0.68608
XLOC_l2_011011	1.0266	4.01092	3.71786	0.0010004	0.12787	-0.691774
SNX25	0.678952	4.89553	3.71616	0.00100473	0.12787	-0.695472
TAL1	-0.918697	4.96978	-3.71542	0.00100665	0.12787	-0.697097
LOC101929294	-0.638672	3.13826	-3.70905	0.00102313	0.12787	-0.71098
GP9	-0.89152	9.97286	-3.70573	0.00103184	0.12787	-0.718226
ZNF354A	0.987046	5.79468	3.70347	0.00103781	0.12787	-0.723154
EPM2AIP1	0.623938	5.93625	3.70091	0.00104459	0.12787	-0.728719
C20orf197	0.942117	3.59246	3.69426	0.00106246	0.12787	-0.743213
ALOX12	-1.04391	6.20767	-3.69139	0.00107026	0.12787	-0.749467
OR9Q1	-0.848807	2.32275	-3.69067	0.00107223	0.12787	-0.751038
BTNL10	-1.05967	3.51743	-3.68777	0.00108019	0.12787	-0.75736
LOC101927560	-0.819353	5.99036	-3.68387	0.00109098	0.12787	-0.765849
ZMYM1	0.620782	5.42763	3.67811	0.00110711	0.12787	-0.778391
LOC643355	-0.656945	2.51962	-3.67642	0.00111189	0.12787	-0.782071
ZNF888	0.619317	1.82925	3.67599	0.0011131	0.12787	-0.783004
FDX1L	-0.787284	7.69356	-3.67499	0.00111595	0.12787	-0.785191
CCAT1	-0.619691	1.77088	-3.66342	0.0011493	0.12787	-0.810348
RNH1	-0.970488	9.81264	-3.66231	0.00115257	0.12787	-0.81278
ZNF251	0.967253	4.17377	3.6556	0.00117242	0.12787	-0.82737
XLOC_l2_001089	-1.09964	2.89228	-3.65272	0.00118103	0.12787	-0.833623
LOC645195	-1.33402	4.41068	-3.6485	0.00119378	0.12787	-0.842796
LOC102724907	-0.91268	2.60537	-3.64299	0.00121063	0.12787	-0.854768
OSBPL9	0.721844	6.4115	3.6415	0.00121521	0.12787	-0.857998
BEND2	-0.668446	3.41751	-3.63863	0.00122413	0.12787	-0.864242
TMCC2	-0.656973	4.25044	-3.63849	0.00122454	0.12787	-0.864527
LOC101929089	-1.15062	5.85979	-3.63687	0.0012296	0.12787	-0.868053
P2RY12	-0.72623	4.48501	-3.63583	0.00123286	0.12787	-0.870316
ZNF776	0.669479	6.47539	3.63574	0.00123314	0.12787	-0.870508
AK9	0.687477	2.74772	3.63259	0.00124306	0.12787	-0.877354
GK5	0.94272	3.53105	3.63239	0.0012437	0.12787	-0.877792
OVOL1-AS1	-0.921054	2.09351	-3.63214	0.00124448	0.12787	-0.878327
LOC100270804	0.843099	4.90633	3.63129	0.00124716	0.12787	-0.880169
LOC653160	0.735298	4.70917	3.62996	0.0012514	0.12787	-0.883064
UBE2U	-0.963703	1.90329	-3.62572	0.00126494	0.12787	-0.892261
BTN2A3P	-0.620634	6.67999	-3.62508	0.00126701	0.12787	-0.893655
FAM71F2	1.15981	3.95823	3.62378	0.00127119	0.12787	-0.896471
SNORA80E	-0.638246	6.96268	-3.62133	0.00127911	0.12787	-0.901777
GPR139	-1.64562	3.32636	-3.62014	0.001283	0.12787	-0.904367
C2orf44	0.893786	4.89838	3.61967	0.00128453	0.12787	-0.905385
LINC01233	-0.920688	4.59133	-3.61739	0.00129199	0.12787	-0.910332
UNC5CL	0.676704	2.9541	3.61731	0.00129223	0.12787	-0.910494
MEIS1-AS2	-0.810095	1.69968	-3.61574	0.0012974	0.12787	-0.913906
GOLGA2P2Y	1.3939	3.29687	3.60969	0.00131749	0.12787	-0.927031
LINC00857	-0.827946	3.04846	-3.60545	0.00133172	0.12787	-0.936206
DNM3	-0.781612	6.7404	-3.60409	0.00133632	0.12787	-0.939151
HTATSF1P2	-0.838433	4.77966	-3.602	0.00134342	0.12787	-0.943678
LOC101927413	-0.678127	1.75848	-3.60192	0.0013437	0.12787	-0.943853
LINC00597	0.675858	5.09457	3.59881	0.00135435	0.12787	-0.950596
ZNF281	0.677404	8.5119	3.59661	0.00136193	0.12812	-0.955367
SPINK7	-0.769243	5.0585	-3.5875	0.00139375	0.129268	-0.975089
C15orf26	-1.31128	2.8365	-3.58634	0.00139785	0.129268	-0.977597
LTN1	0.588371	4.60597	3.58199	0.00141334	0.129268	-0.98701
LOC102723648	-0.737174	9.67906	-3.58106	0.00141669	0.129268	-0.989032
LOC100506257	-0.971882	6.22243	-3.58044	0.00141892	0.129268	-0.990373
ACOT12	-2.0695	3.96689	-3.57141	0.00145173	0.131793	-1.0099
ENKUR	-1.01676	4.71369	-3.55937	0.00149666	0.132057	-1.03592
BREA2	0.922856	3.85936	3.55567	0.00151072	0.132057	-1.0439
UAP1	0.974505	4.93668	3.55239	0.00152331	0.132057	-1.051
NEUROG3	-1.1878	7.16949	-3.55174	0.00152579	0.132057	-1.05238
LOC100133130	0.986561	2.5035	3.5493	0.00153526	0.132057	-1.05767
GRAMD1C	0.852384	7.33044	3.54914	0.00153588	0.132057	-1.05801
SCGB1A1	-1.5339	4.97994	-3.54806	0.00154006	0.132057	-1.06033
RFPL2	1.21643	3.29718	3.54226	0.0015628	0.132057	-1.07284
LRRC58	0.865885	5.05737	3.54142	0.00156613	0.132057	-1.07466
TMEM252	-1.39842	3.30623	-3.54138	0.00156628	0.132057	-1.07474
HIST3H2BB	-1.23485	4.0603	-3.54101	0.00156777	0.132057	-1.07555
OR5K1	-0.767526	1.79622	-3.54098	0.00156788	0.132057	-1.07561
ZNF658	0.60109	5.8311	3.53937	0.00157426	0.132057	-1.07908
COL13A1	1.37013	3.28681	3.53843	0.00157803	0.132057	-1.08112
CCDC82	0.684747	6.88451	3.5329	0.00160023	0.132057	-1.09305
PRAP1	-0.968075	9.51627	-3.53227	0.00160276	0.132057	-1.0944
CDRT3	-1.1086	5.37634	-3.52082	0.00164977	0.132057	-1.11907
ABCC13	-1.12023	4.05457	-3.52078	0.00164992	0.132057	-1.11915
LOC171391	0.776453	5.35999	3.51943	0.00165558	0.132057	-1.12208
LINC00507	-0.756247	1.92585	-3.51909	0.00165699	0.132057	-1.1228
COLQ	1.29593	4.50575	3.5176	0.00166324	0.132057	-1.12601
SLC25A19	-0.587601	7.6295	-3.51677	0.00166671	0.132057	-1.12779
CYP4F62P	-1.09783	6.3994	-3.51565	0.00167141	0.132057	-1.1302
MT1E	-0.880112	6.68114	-3.51517	0.00167347	0.132057	-1.13125
HIST1H3H	-0.794906	6.7455	-3.50969	0.00169675	0.132694	-1.14304
MARCO	-1.68423	7.52846	-3.50588	0.00171314	0.133263	-1.15125
LOXL2	0.827164	4.23479	3.50561	0.00171429	0.133263	-1.15182
APLN	-1.08497	2.38099	-3.5027	0.00172694	0.133845	-1.15809
SLC7A5P1	-0.623179	7.61498	-3.49695	0.00175211	0.134194	-1.17044
CEP76	0.940484	3.6831	3.49204	0.00177391	0.135067	-1.18099
AMY1C	0.714726	8.45373	3.49085	0.00177925	0.135077	-1.18356
MMP28	-0.807602	5.26132	-3.48667	0.00179807	0.135319	-1.19254
ALS2CL	-0.742949	5.43017	-3.48453	0.00180782	0.13566	-1.19715
LINC01053	-0.784378	1.85782	-3.4802	0.0018276	0.135718	-1.20644
SLC23A2	0.643147	6.01894	3.47243	0.0018637	0.135718	-1.22312
LOC101927800	-0.710299	1.95948	-3.47077	0.0018715	0.135718	-1.22669
ABHD17C	1.10434	3.31955	3.47044	0.00187304	0.135718	-1.22739
DNAJC17	0.931578	4.84016	3.46996	0.00187531	0.135718	-1.22842
LINC00853	-0.638643	3.19068	-3.46823	0.00188349	0.135718	-1.23214
ZNF501	0.807678	2.44167	3.46691	0.00188974	0.135718	-1.23496
LRRC2	-0.618351	1.98439	-3.46639	0.00189223	0.135718	-1.23609
MYEF2	1.21968	3.93268	3.46446	0.00190145	0.136003	-1.24023
CEP44	0.708675	4.15844	3.45902	0.0019276	0.136647	-1.25188
ZNF566	0.904161	3.43569	3.45889	0.00192825	0.136647	-1.25217
MAGEF1	1.09763	4.19293	3.45133	0.0019652	0.137089	-1.26836
CTDSPL	-0.825995	5.56177	-3.4509	0.00196733	0.137089	-1.26928
C1QTNF8	-0.758695	1.7257	-3.45055	0.00196905	0.137089	-1.27003
TMSB4Y	0.974447	2.38065	3.44893	0.00197709	0.137089	-1.27351
ATXN7	-1.53624	6.27075	-3.44681	0.00198763	0.137089	-1.27804
OR1F2P	-1.04755	2.09059	-3.44657	0.00198886	0.137089	-1.27857
PNN	0.74904	4.4712	3.44483	0.00199758	0.137089	-1.2823
KRTAP10-8	-1.31714	6.5517	-3.44434	0.002	0.137089	-1.28333
ACR	-0.62982	2.95452	-3.44412	0.00200111	0.137089	-1.28381
THRIL	-0.726791	1.90103	-3.44177	0.00201297	0.137224	-1.28885
ZNF627	0.70002	5.58057	3.43464	0.0020493	0.137462	-1.3041
LRRC75B	1.11022	2.71478	3.43399	0.00205265	0.137462	-1.30549
MAP3K7CL	-0.606246	4.04884	-3.4324	0.00206086	0.137462	-1.3089
FAM3C	0.878554	5.11658	3.42871	0.00208001	0.137462	-1.31678
HEMGN	-1.53745	8.39322	-3.42774	0.00208506	0.137462	-1.31885
LINC00477	-0.675628	1.62863	-3.42735	0.0020871	0.137462	-1.31969
EMILIN1	-0.7489	7.21914	-3.4271	0.00208842	0.137462	-1.32022
PCGF6	0.707962	4.90739	3.4211	0.0021201	0.138069	-1.33306
SDPR	-0.965247	8.60001	-3.418	0.0021366	0.138069	-1.33967
CLIC2	-0.607861	6.65005	-3.4127	0.0021652	0.138069	-1.35101
XLOC_l2_002910	0.612678	14.1875	3.41237	0.00216699	0.138069	-1.35172
CDC42EP5	-0.661064	12.3194	-3.4118	0.00217007	0.138069	-1.35293
SLC5A2	-1.1312	6.17763	-3.41061	0.00217656	0.138069	-1.35547
DCAF15	0.789516	5.23846	3.41046	0.00217733	0.138069	-1.35577
DLEC1	0.669313	6.29177	3.41043	0.00217753	0.138069	-1.35585
C16orf59	-1.1112	4.24504	-3.40818	0.00218982	0.138069	-1.36065
C19orf66	-1.30262	10.1123	-3.40427	0.00221135	0.138069	-1.36899
ERMN	0.64952	3.67197	3.404	0.00221284	0.138069	-1.36956
NAV3	-0.659523	2.86799	-3.40343	0.00221601	0.138069	-1.37078
TPTE2	-0.705942	4.42735	-3.39959	0.00223744	0.138978	-1.37899
FAM129C	1.00039	5.41226	3.39839	0.00224417	0.139064	-1.38155
LY86-AS1	0.598893	1.88325	3.39388	0.00226961	0.139614	-1.39116
LOC101927472	-0.784541	3.38454	-3.39207	0.00227994	0.139614	-1.39503
NKAPL	-1.12533	5.30309	-3.38592	0.00231523	0.139689	-1.40812
TXNDC16	0.76637	4.19114	3.38552	0.00231756	0.139689	-1.40898
CALML5	-0.965209	4.4719	-3.38454	0.00232323	0.139689	-1.41106
ZNF232	1.24893	4.78264	3.38442	0.00232392	0.139689	-1.41131
SESN1	0.730463	6.19681	3.38108	0.00234343	0.139689	-1.41844
ATP1B2	-0.946747	5.18348	-3.37984	0.00235068	0.139689	-1.42107
TGFB1I1	-0.946926	6.80417	-3.37771	0.00236327	0.140091	-1.42562
RMRP	-0.941713	9.1064	-3.36983	0.00241022	0.14173	-1.44238
LRIF1	0.876048	4.71837	3.36941	0.00241275	0.14173	-1.44328
TUBB1	-0.768078	8.38648	-3.36728	0.00242561	0.141949	-1.44781
XLOC_l2_015219	-0.649349	1.6912	-3.36698	0.00242742	0.141949	-1.44844
CDC14C	-1.08485	7.30469	-3.36457	0.00244205	0.142484	-1.45356
HOOK1	1.04986	2.97769	3.36233	0.00245577	0.142644	-1.45834
COCH	1.37441	3.43988	3.3583	0.0024806	0.143764	-1.46691
RAB2B	-1.0956	6.83034	-3.35536	0.00249884	0.144499	-1.47315
KDM3A	0.932045	4.84676	3.34822	0.00254374	0.145717	-1.48832
GYPA	-1.19762	4.98361	-3.34527	0.0025625	0.145717	-1.49458
ASCC1	0.847594	5.04582	3.34519	0.00256297	0.145717	-1.49473
ACP6	1.28697	2.73349	3.34354	0.00257353	0.145717	-1.49824
RPL23AP64	0.700616	2.58665	3.34228	0.00258164	0.145717	-1.50091
IMPG2	-1.56521	2.82438	-3.34126	0.00258823	0.145772	-1.50308
RDH13	1.18263	4.29288	3.33521	0.0026275	0.146012	-1.51591
TMC5	-1.44865	3.34431	-3.33479	0.00263025	0.146012	-1.5168
CARF	0.682227	5.2484	3.33308	0.00264148	0.146012	-1.52043
RBAK-RBAKDN	-0.888205	6.81496	-3.33198	0.00264872	0.146012	-1.52276
FNDC9	-1.03085	4.94779	-3.33016	0.00266073	0.146363	-1.52661
HIST1H2AE	-0.794556	8.04816	-3.32919	0.00266717	0.146407	-1.52867
LINC00515	0.734028	1.92864	3.32582	0.00268967	0.14733	-1.53582
SPHK1	-0.736713	8.58864	-3.3239	0.0027025	0.147411	-1.53988
ND1	-0.950404	9.42329	-3.32305	0.00270825	0.147415	-1.54169
ATP8	-0.783975	10.6905	-3.3214	0.00271935	0.147456	-1.54517
LINC00341	-0.789829	7.49939	-3.31922	0.00273419	0.147462	-1.5498
ZNF606	0.95419	3.46964	3.3183	0.00274042	0.147462	-1.55174
BTNL3	-4.17744	3.85129	-3.31667	0.00275157	0.147462	-1.5552
XLOC_l2_006926	0.952139	2.48465	3.31602	0.00275599	0.147462	-1.55657
LOC440117	-0.642008	2.43939	-3.31558	0.00275901	0.147462	-1.5575
PCGF5	-0.693151	9.08548	-3.31489	0.00276378	0.147462	-1.55897
ZSCAN16-AS1	0.664443	4.84365	3.31458	0.0027659	0.147462	-1.55962
XLOC_l2_013277	-0.592017	1.78392	-3.31338	0.00277417	0.147537	-1.56216
CTSE	-0.944713	4.39262	-3.30951	0.00280099	0.147537	-1.57035
PTCRA	-0.710385	9.17951	-3.3065	0.002822	0.147537	-1.57671
ARHGAP5-AS1	1.0348	2.59694	3.30606	0.00282506	0.147537	-1.57764
ACRBP	-0.764567	10.058	-3.29588	0.0028974	0.147537	-1.59916
XLOC_l2_000641	-0.601123	4.16472	-3.29572	0.00289853	0.147537	-1.59949
KIAA0226L	0.672105	7.9586	3.29451	0.0029073	0.147537	-1.60206
FBXL19	-1.45569	6.83272	-3.29402	0.00291078	0.147537	-1.60308
RGS12	-1.21256	4.92397	-3.29027	0.00293804	0.147537	-1.61101
RGL1	-1.13063	4.71059	-3.2892	0.00294584	0.147537	-1.61327
RAD18	0.778902	3.99856	3.2891	0.00294652	0.147537	-1.61347
XLOC_l2_007063	-0.992447	6.1906	-3.28895	0.00294766	0.147537	-1.6138
SIRT5	0.605417	5.29832	3.28637	0.00296658	0.147537	-1.61924
DNAJB13	-0.890981	3.49225	-3.28614	0.00296827	0.147537	-1.61972
GPR19	0.730495	4.80866	3.28552	0.00297282	0.147537	-1.62103
LOC100132686	0.902293	3.91943	3.28514	0.00297564	0.147537	-1.62184
TBC1D22A-AS1	-0.823568	2.15795	-3.28384	0.00298524	0.147537	-1.62458
ANK1	-1.1469	5.4326	-3.28151	0.00300255	0.147537	-1.6295
KCND3	-0.707068	4.19357	-3.27971	0.00301594	0.147537	-1.63328
FLJ44477	-1.08507	6.62924	-3.27914	0.00302025	0.147537	-1.6345
CMTM5	-0.97129	7.51169	-3.27703	0.00303606	0.147537	-1.63894
LGALS7	0.816637	2.61649	3.27659	0.00303935	0.147537	-1.63986
H1FNT	-0.817968	4.28337	-3.27543	0.00304809	0.147537	-1.64231
YIPF2	-0.731723	8.01864	-3.27531	0.00304901	0.147537	-1.64256
TRIM58	-1.31251	11.5553	-3.27487	0.00305233	0.147537	-1.64349
RAB1B	-0.610082	8.26905	-3.2718	0.00307567	0.147537	-1.64997
MOP-1	-0.761342	4.33232	-3.26993	0.00308994	0.147537	-1.65391
GPR89B	1.39459	4.61322	3.26596	0.00312047	0.147537	-1.66227
HSDL1	0.872324	4.12223	3.26519	0.00312641	0.147537	-1.66389
LOC101927886	-0.977462	5.9888	-3.26456	0.00313128	0.147537	-1.66521
TAZ	0.818347	5.70939	3.26409	0.00313492	0.147537	-1.6662
DDIT4	0.837528	8.47626	3.26373	0.00313775	0.147537	-1.66697
PRB1	-0.852758	4.03964	-3.26366	0.00313827	0.147537	-1.66711
LOC286367	0.73877	4.7767	3.26206	0.00315073	0.147537	-1.67048
LOC101927267	-1.71531	5.78031	-3.2614	0.0031559	0.147537	-1.67187
EPHB1	-0.964785	4.36913	-3.26018	0.00316544	0.147537	-1.67444
SH3BGRL2	-0.934053	4.92615	-3.26014	0.00316578	0.147537	-1.67453
SNHG21	0.631686	5.04754	3.25972	0.00316901	0.147537	-1.6754
MAP3K9	0.713715	3.3245	3.25875	0.00317663	0.147537	-1.67744
PRR25	-1.0368	9.05369	-3.25705	0.00319001	0.147537	-1.68102
ITGB3	-1.00282	8.88403	-3.25679	0.0031921	0.147537	-1.68158
ZNF41	0.903269	3.25084	3.25526	0.00320419	0.147537	-1.68479
SOCS1	-0.925272	7.36257	-3.25458	0.00320956	0.147537	-1.68621
RDX	0.726146	3.09555	3.2535	0.00321816	0.147537	-1.68849
PC	-1.06169	7.08779	-3.25194	0.0032306	0.147537	-1.69177
MT1A	-0.7229	10.828	-3.25034	0.00324344	0.147537	-1.69514
LOC101929174	0.845093	2.82395	3.24985	0.00324735	0.147537	-1.69617
MEGF6	1.32573	6.19925	3.24872	0.00325643	0.147537	-1.69854
SNORA66	0.908759	2.93126	3.24742	0.00326693	0.147537	-1.70128
HIST1H2BN	-0.823797	6.0589	-3.24679	0.00327198	0.147537	-1.70259
HMX1	-0.827485	6.51622	-3.24599	0.00327845	0.147537	-1.70428
SNORD91A	0.888979	2.56835	3.24587	0.00327947	0.147537	-1.70454
DFNB59	0.953356	3.1015	3.24332	0.0033002	0.147537	-1.7099
SELP	-0.58766	5.93073	-3.24194	0.00331148	0.147537	-1.7128
CBY1	0.882674	3.24092	3.2381	0.00334306	0.147537	-1.72087
FLJ41327	0.65744	4.64282	3.23763	0.00334692	0.147537	-1.72185
PLCXD1	0.791749	5.39368	3.23626	0.00335828	0.147652	-1.72473
PLK2	0.751358	2.68124	3.2313	0.00339961	0.147872	-1.73513
GABRR3	0.887032	2.76148	3.23048	0.00340655	0.147872	-1.73686
CCDC180	1.11826	4.94521	3.22574	0.00344661	0.147872	-1.7468
KDM8	-0.854712	7.88982	-3.22474	0.00345512	0.147872	-1.7489
DGCR8	-0.68127	6.46698	-3.2241	0.00346057	0.147872	-1.75024
VEPH1	-1.00345	3.25381	-3.22385	0.00346274	0.147872	-1.75077
PALMD	-0.649108	1.76376	-3.22147	0.00348311	0.14806	-1.75576
CTRB2	-1.20555	8.6809	-3.22114	0.00348595	0.14806	-1.75645
ULK4P3	0.869594	3.80557	3.22067	0.00348993	0.14806	-1.75742
LOC728975	-0.917861	6.86984	-3.21935	0.00350134	0.148156	-1.76019
PRKAR2B	-0.773336	9.03014	-3.21898	0.00350453	0.148156	-1.76097
LOC102724948	-1.48788	2.37584	-3.21526	0.00353687	0.148193	-1.76877
TPSG1	-0.81361	13.4657	-3.21519	0.0035374	0.148193	-1.7689
TTC7B	-0.649425	7.20236	-3.21453	0.00354323	0.148193	-1.7703
SNORD12C	0.643	7.30934	3.21357	0.00355162	0.148193	-1.77231
LOC100652911	-0.781232	5.34483	-3.2127	0.0035592	0.148193	-1.77412
MOGS	-1.00026	12.0668	-3.21163	0.00356857	0.148193	-1.77636
MYL1	-0.789154	2.01717	-3.2095	0.00358742	0.148193	-1.78083
DENR	0.66929	5.36636	3.20841	0.00359699	0.148193	-1.7831
ALKBH5	-0.965044	8.36967	-3.20719	0.00360788	0.148193	-1.78567
CEP83	0.694286	4.76845	3.20606	0.00361788	0.148193	-1.78802
RBMS2	-0.85464	6.75094	-3.20578	0.0036204	0.148193	-1.78861
TPGS2	-0.919107	9.4183	-3.20455	0.0036314	0.148193	-1.79119
LOC200830	-1.41787	7.85048	-3.20134	0.00366021	0.148956	-1.7979
EP400NL	0.802758	3.19157	3.19933	0.00367831	0.149458	-1.80209
B3GALNT1	-1.17029	6.14424	-3.19334	0.00373295	0.15049	-1.81462
VPRBP	0.878558	3.9716	3.19178	0.00374734	0.15049	-1.81789
AMN1	0.599674	4.31286	3.19076	0.0037567	0.15049	-1.82001
ADAMTSL5	-1.19068	8.45942	-3.18994	0.00376433	0.15049	-1.82173
SLC22A17	-0.85136	6.2888	-3.18967	0.00376682	0.15049	-1.82229
HIST1H2AH	-0.617591	9.07873	-3.1895	0.00376843	0.15049	-1.82266
PRR33	-0.764041	6.04411	-3.18851	0.00377761	0.15049	-1.82472
WSCD2	-1.24008	4.41925	-3.18513	0.00380906	0.15099	-1.83176
DND1	0.643925	6.57283	3.18202	0.00383833	0.151127	-1.83827
PDGFA	-0.720247	4.79387	-3.18189	0.00383959	0.151127	-1.83854
SCHIP1	0.94414	2.22532	3.18167	0.00384162	0.151127	-1.839
LOC101929056	-0.954031	1.75082	-3.18093	0.0038486	0.151172	-1.84054
INHBA	1.27103	3.00704	3.1801	0.00385649	0.151254	-1.84228
KIAA1324L	1.19823	3.76116	3.17753	0.00388093	0.151525	-1.84764
ACHE	-1.224	4.6081	-3.17655	0.00389023	0.151552	-1.84967
DMWD	-0.8237	5.9505	-3.1739	0.00391567	0.152195	-1.85521
LOC101927322	0.783348	3.34756	3.1731	0.00392335	0.152266	-1.85687
NOBOX	-0.934709	7.74154	-3.17215	0.0039325	0.152335	-1.85885
LINC00094	-0.658024	6.15528	-3.17142	0.00393952	0.152335	-1.86036
FAM155A-IT1	-0.895242	7.87636	-3.17109	0.00394272	0.152335	-1.86105
CCNT2	0.901387	4.4895	3.16884	0.00396456	0.152639	-1.86575
LOC221814	-1.22253	2.33934	-3.16776	0.00397508	0.152639	-1.86799
LOC100128108	0.652153	5.36405	3.16634	0.00398897	0.152639	-1.87096
KRTAP3-3	-0.974392	4.78011	-3.1652	0.00400016	0.152699	-1.87333
SYNGR4	-0.95513	5.59823	-3.16315	0.00402032	0.153055	-1.8776
CLEC2L	-0.778593	1.68661	-3.16146	0.00403699	0.153465	-1.88112
TNFRSF4	-1.27097	8.27986	-3.15879	0.00406351	0.153933	-1.88667
HEPACAM2	-1.34804	3.05604	-3.15843	0.00406709	0.153933	-1.88742
DUSP15	-0.625079	5.06626	-3.15703	0.00408108	0.154013	-1.89034
XLOC_l2_002441	-0.655431	2.00082	-3.15639	0.00408749	0.154031	-1.89167
NKX2-3	-1.56106	6.12559	-3.15566	0.00409482	0.154033	-1.89319
DDX11L16	-1.07835	7.01165	-3.1542	0.00410954	0.154033	-1.89624
LOC102724438	-1.74172	4.70341	-3.15403	0.00411125	0.154033	-1.89659
BSG	-0.790832	10.0921	-3.15179	0.00413388	0.154331	-1.90125
MSI2	-0.654669	6.78288	-3.15052	0.00414673	0.154331	-1.90388
LOC100130857	-1.72828	3.28446	-3.1503	0.00414895	0.154331	-1.90434
CCDC152	1.11266	3.11725	3.14731	0.00417944	0.15448	-1.91055
EEFSEC	1.01386	3.09001	3.14558	0.00419718	0.15448	-1.91414
LRRN2	-1.06206	6.31675	-3.14543	0.00419881	0.15448	-1.91447
LOC102724640	-1.20317	3.52844	-3.14523	0.00420085	0.15448	-1.91489
GLYATL3	-1.00621	2.3492	-3.14489	0.00420427	0.15448	-1.91558
LYPD6B	-0.709044	2.10962	-3.14406	0.00421283	0.15448	-1.9173
ZNF280B	0.741769	2.93561	3.1434	0.00421965	0.15448	-1.91868
PVALB	-1.14899	5.46688	-3.14305	0.00422335	0.15448	-1.91942
C19orf47	0.756947	2.28091	3.14205	0.00423368	0.15448	-1.92149
APOE	-0.853262	5.74119	-3.1407	0.00424771	0.15448	-1.9243
SOX6	-1.50627	3.14841	-3.1399	0.00425596	0.15448	-1.92595
G3BP1	-0.67387	8.11295	-3.13959	0.00425918	0.15448	-1.92659
ZNF30	0.625391	4.94108	3.13832	0.00427244	0.154714	-1.92923
ZNF682	0.756244	4.22477	3.13573	0.00429964	0.155246	-1.93461
RARG	-0.894741	7.165	-3.13036	0.0043565	0.155246	-1.94576
LOC101927907	-0.765097	3.79682	-3.13012	0.00435906	0.155246	-1.94626
OR11A1	-1.06651	5.14268	-3.12962	0.00436441	0.155246	-1.94729
TAF4	0.614544	7.06531	3.12902	0.00437082	0.155246	-1.94854
ANKZF1	0.704751	6.44883	3.12768	0.00438508	0.155246	-1.9513
DPCD	-0.881106	7.0764	-3.12542	0.00440941	0.15541	-1.956
TMEM169	0.899019	3.44079	3.12459	0.00441837	0.15541	-1.95772
USP53	0.712164	5.67115	3.12352	0.00442994	0.15541	-1.95994
XLOC_l2_015295	-0.693706	6.56528	-3.12274	0.00443839	0.15541	-1.96155
WNT3A	-0.624278	3.27207	-3.12198	0.00444668	0.15541	-1.96314
MAPK8IP1	-0.690514	3.45884	-3.12145	0.00445243	0.15541	-1.96423
OR2B6	-0.773515	1.94933	-3.119	0.00447916	0.15541	-1.96931
LHX3	-1.0947	5.79945	-3.11871	0.00448229	0.15541	-1.9699
F13A1	-0.626969	7.43966	-3.11863	0.00448321	0.15541	-1.97008
SBK2	-1.10111	4.92295	-3.11415	0.00453253	0.156244	-1.97935
TBRG1	0.601322	7.159	3.1141	0.00453307	0.156244	-1.97945
RANBP6	0.998755	3.46326	3.11304	0.00454475	0.156244	-1.98164
TMPRSS4-AS1	-0.883631	9.29442	-3.11262	0.0045494	0.156244	-1.9825
OR5D13	-0.961725	1.81425	-3.1118	0.00455854	0.156351	-1.98421
PIK3CD-AS1	-0.629718	5.85025	-3.10996	0.00457904	0.156847	-1.98801
TMEM63B	-0.81689	5.15778	-3.10808	0.00460009	0.156919	-1.9919
LOC101927904	-1.53354	6.48049	-3.10741	0.0046076	0.156919	-1.99328
SUMO1P3	0.622202	5.00801	3.10702	0.00461207	0.156919	-1.9941
C15orf53	-0.650807	2.01298	-3.10594	0.00462422	0.156919	-1.99634
XLOC_l2_007427	1.14246	4.19683	3.10541	0.00463015	0.156919	-1.99742
LOC101930608	0.764842	3.59829	3.10402	0.00464594	0.156971	-2.00031
UBE3A	0.627132	4.63329	3.10316	0.00465571	0.156971	-2.00209
OR10H4	-0.747433	1.84326	-3.09879	0.00470548	0.156971	-2.01111
PCP4	-1.16378	2.61874	-3.09871	0.00470646	0.156971	-2.01128
C18orf12	-1.32063	8.64318	-3.09768	0.00471828	0.156971	-2.01341
REEP1	-1.98183	5.99804	-3.09648	0.00473209	0.156971	-2.01589
KIAA1407	0.837158	5.11139	3.0956	0.00474231	0.156971	-2.01771
LRRC74B	-0.766604	3.83707	-3.0955	0.0047434	0.156971	-2.01791
TPTE2P5	0.99563	2.82626	3.09399	0.00476085	0.156971	-2.02102
XLOC_l2_008043	-0.613918	1.80383	-3.09352	0.00476633	0.156971	-2.022
TXNRD3	0.794884	1.854	3.08871	0.00482257	0.157088	-2.03194
OR2AG2	-1.12774	4.89451	-3.08805	0.00483026	0.157088	-2.03329
LY6G6F	-0.909523	6.0685	-3.08763	0.00483522	0.157088	-2.03416
TSHB	-0.912938	3.53368	-3.08729	0.00483918	0.157088	-2.03485
AXL	-0.812197	6.70782	-3.08504	0.00486584	0.157088	-2.03951
ZNF540	1.03182	4.96763	3.08498	0.00486651	0.157088	-2.03963
SLC29A2	0.877787	2.63751	3.08459	0.00487116	0.157088	-2.04043
ZBTB6	0.701643	3.8058	3.08308	0.00488911	0.157088	-2.04355
LOC728147	0.807519	3.52805	3.08213	0.00490035	0.157088	-2.0455
PRB3	-1.09723	5.59594	-3.0821	0.0049008	0.157088	-2.04557
LIM2	0.824141	4.48739	3.0816	0.00490669	0.157088	-2.04659
PSTK	0.824547	3.93082	3.08059	0.00491879	0.157088	-2.04868
ACTG1P17	0.820945	3.79028	3.07812	0.00494842	0.157195	-2.05377
KBTBD2	0.629733	6.97565	3.07611	0.00497263	0.157195	-2.0579
PRR29	0.889552	2.26579	3.07578	0.00497667	0.157195	-2.05859
DDX25	-0.731489	1.96201	-3.06955	0.00505266	0.157805	-2.07143
LOC100505664	0.630378	1.71047	3.0688	0.00506185	0.157805	-2.07297
TRIM10	-0.837303	5.9526	-3.06803	0.00507133	0.157805	-2.07455
LEFTY1	-0.832759	3.74497	-3.06506	0.00510808	0.157805	-2.08067
SPTBN4	-0.676423	2.52962	-3.06403	0.00512082	0.157805	-2.08278
TMEM158	-1.49463	5.99113	-3.06357	0.00512656	0.157805	-2.08373
PRRT4	1.15352	3.86152	3.06327	0.00513023	0.157805	-2.08434
LIME1	-0.715863	8.16387	-3.0618	0.00514858	0.157805	-2.08736
OR1J1	0.777843	3.38736	3.06176	0.00514916	0.157805	-2.08745
XLOC_l2_014123	0.932575	3.67787	3.06023	0.00516828	0.157805	-2.09059
SNHG22	0.944615	4.53054	3.05729	0.00520529	0.157805	-2.09664
HAO2-IT1	-0.816599	3.35159	-3.05669	0.0052129	0.157805	-2.09787
OR9A2	-1.73783	4.11487	-3.05634	0.0052174	0.157805	-2.0986
XLOC_l2_015438	1.2594	3.97597	3.05525	0.00523115	0.157805	-2.10083
MBNL3	-0.939928	9.43379	-3.05524	0.00523125	0.157805	-2.10085
LOC647264	0.901479	2.40964	3.05431	0.00524309	0.157805	-2.10276
CNTNAP3B	1.37962	3.62076	3.05286	0.00526156	0.157805	-2.10574
EPHB2	-0.644059	3.75561	-3.05233	0.00526837	0.157805	-2.10684
CCBL1	0.847256	5.40524	3.05143	0.00527988	0.157805	-2.10868
CDH22	-0.757147	8.45871	-3.04982	0.00530051	0.157805	-2.11199
CNTNAP3	1.82149	4.87476	3.04904	0.00531054	0.157805	-2.11359
LOC101930277	0.773249	6.26259	3.04867	0.0053153	0.157805	-2.11434
FIZ1	1.04392	3.70028	3.04788	0.0053255	0.157805	-2.11597
GRIN2C	-0.73538	2.7301	-3.04771	0.00532766	0.157805	-2.11631
LOC102724247	-0.992413	4.15196	-3.0472	0.00533433	0.157805	-2.11737
NIF3L1	0.585144	6.82787	3.04635	0.00534536	0.157805	-2.11912
LOC642648	-1.14263	4.53174	-3.04489	0.00536431	0.157805	-2.12211
LOC100128770	-0.702868	4.45744	-3.04384	0.00537788	0.157805	-2.12425
LOC101927901	-0.724705	4.12034	-3.04283	0.00539107	0.157805	-2.12633
ELFN1	-0.63609	5.76806	-3.0419	0.00540324	0.157805	-2.12824
SERPING1	-1.30131	6.03825	-3.04144	0.00540928	0.157805	-2.12918
ASB7	0.633662	6.10806	3.03953	0.00543445	0.157805	-2.13311
CCDC101	-0.850719	9.0878	-3.03813	0.00545286	0.157805	-2.13597
NBR2	0.596439	2.93286	3.03796	0.00545514	0.157805	-2.13633
UTF1	-0.794806	8.14307	-3.03717	0.00546561	0.157805	-2.13795
SLC9B2	0.831027	2.82507	3.03487	0.0054961	0.157855	-2.14266
CD200	0.799525	3.81891	3.03439	0.00550251	0.157864	-2.14365
HCG4B	-0.689412	6.42758	-3.03358	0.00551333	0.157881	-2.14531
CAV1	-1.0307	3.34584	-3.03343	0.00551525	0.157881	-2.1456
SPANXN2	-0.974993	2.26144	-3.03242	0.00552878	0.158094	-2.14768
LTA	-1.39885	6.58758	-3.03008	0.00556012	0.158642	-2.15246
CEPT1	0.657594	4.86429	3.02898	0.00557498	0.158642	-2.15472
LAMA3	-0.893098	5.6048	-3.02864	0.00557959	0.158642	-2.15542
POU2F2	-0.702509	6.93689	-3.02694	0.00560254	0.158642	-2.15889
SHISA7	-0.860348	4.06224	-3.02673	0.00560544	0.158642	-2.15933
TACR1	-1.4077	3.17394	-3.02422	0.00563962	0.158706	-2.16447
IGFALS	0.856371	2.14795	3.02387	0.0056443	0.158706	-2.16517
LOC101928557	-0.799554	4.53449	-3.0236	0.00564799	0.158706	-2.16573
LOC101927405	-1.05582	3.24081	-3.02216	0.00566775	0.158819	-2.16868
LOC102724851	0.89273	4.97808	3.02197	0.00567035	0.158819	-2.16907
GPER1	0.606415	4.81612	3.02086	0.00568558	0.158939	-2.17134
NAT8B	-0.795343	5.09041	-3.02076	0.00568688	0.158939	-2.17153
PPBP	-0.914941	11.3891	-3.0198	0.00570015	0.158967	-2.1735
PRDX3	0.613558	7.20515	3.01879	0.00571408	0.159014	-2.17557
FBXO4	0.998416	4.18194	3.01677	0.00574209	0.159295	-2.17971
GUCY2GP	-0.85992	2.75657	-3.01556	0.00575894	0.159295	-2.18218
SLC25A45	-0.797836	6.44007	-3.01295	0.00579531	0.159396	-2.18751
XLOC_l2_002603	-0.65819	1.79604	-3.01185	0.00581077	0.159652	-2.18976
TTC12	0.712015	4.80339	3.01124	0.00581927	0.159716	-2.191
ASF1A	0.732776	3.57398	3.01034	0.00583198	0.159863	-2.19284
AHCY	1.17219	4.16589	3.00987	0.00583863	0.159863	-2.19381
SPARC	-0.772795	6.60838	-3.00955	0.00584309	0.159863	-2.19445
LOC101928323	-0.95029	6.10938	-3.00878	0.005854	0.159947	-2.19603
SNORA11D	-0.654089	6.93932	-3.00795	0.00586566	0.159975	-2.19772
CARM1	-0.881027	10.6854	-3.00694	0.00588007	0.1602	-2.19979
LOC101929099	-0.940225	3.06693	-3.00624	0.00589004	0.160303	-2.20122
TPPP	1.08101	4.3494	3.00302	0.00593587	0.160428	-2.20778
KANK3	-0.638341	6.49708	-3.00223	0.00594728	0.160428	-2.2094
C17orf99	-1.17542	5.13313	-3.00155	0.00595697	0.160428	-2.21078
FAM219B	0.94874	4.9863	3.00043	0.00597319	0.160428	-2.21308
ZDBF2	0.883238	3.98437	3.00015	0.00597712	0.160428	-2.21363
GFI1B	-0.816439	6.54129	-2.99975	0.00598288	0.160428	-2.21445
KCND3-IT1	-1.4098	9.30893	-2.99883	0.00599628	0.160428	-2.21634
PAK4	-0.630105	4.48682	-2.99881	0.00599645	0.160428	-2.21636
KLRC1	0.838585	7.09351	2.99832	0.00600367	0.160428	-2.21738
ZNF623	0.66645	2.80726	2.99492	0.0060531	0.160668	-2.22431
AMN	-1.2886	8.20056	-2.99457	0.00605816	0.160668	-2.22502
LOC389602	-1.21637	5.80974	-2.99224	0.00609223	0.160749	-2.22976
FOXRED1	1.03579	3.45333	2.99183	0.00609833	0.160749	-2.23061
VWA8	0.627068	4.93164	2.99183	0.00609835	0.160749	-2.23061
ISLR2	0.841039	3.38989	2.99095	0.00611124	0.160755	-2.23239
OR51F1	-1.34615	3.80281	-2.98888	0.00614182	0.160755	-2.23661
ACER1	-2.17458	5.158	-2.98869	0.00614467	0.160755	-2.237
DUSP8	-0.58791	5.04475	-2.98847	0.0061478	0.160755	-2.23743
GEMIN8P4	-0.667028	1.8335	-2.98803	0.00615432	0.160755	-2.23833
LINC01529	-0.7886	3.40285	-2.98683	0.00617223	0.161061	-2.24079
NDRG4	-0.653814	3.27834	-2.98445	0.00620774	0.161135	-2.24563
KATNBL1	0.623841	5.05327	2.98387	0.00621629	0.161135	-2.2468
LY6G6D	-1.13834	6.84954	-2.98321	0.00622629	0.161135	-2.24816
LOC101928100	0.628357	6.68384	2.98108	0.00625819	0.161135	-2.25248
LOC101929533	-1.76843	6.00795	-2.98108	0.00625821	0.161135	-2.25248
CCDC176	-1.23682	4.92054	-2.98041	0.00626832	0.161135	-2.25384
RNF208	-0.679359	4.98573	-2.97872	0.00629388	0.161135	-2.25728
ZNF839	0.632751	7.2701	2.97827	0.00630067	0.161135	-2.25819
GP1BB	-0.759309	11.8342	-2.97799	0.00630496	0.161135	-2.25877
LOC100508227	0.79423	2.2244	2.97745	0.00631321	0.161135	-2.25987
GATA1	-1.14628	7.33561	-2.97699	0.00632021	0.161135	-2.26081
LOC646034	0.587393	2.36555	2.97652	0.00632727	0.161135	-2.26175
RHBDL1	-1.127	9.55206	-2.97577	0.00633875	0.161135	-2.26328
FAM65A	-0.786059	9.69988	-2.97576	0.00633885	0.161135	-2.2633
LOC284454	-0.747661	7.37804	-2.97551	0.00634264	0.161135	-2.2638
KRT73	-1.54937	10.1016	-2.97456	0.00635713	0.161243	-2.26573
USP17L2	-1.69023	6.79959	-2.97291	0.00638248	0.161403	-2.26909
EIF5AL1	-1.66077	6.62928	-2.97088	0.00641366	0.161403	-2.27321
DBF4B	-0.626282	4.42708	-2.97078	0.00641532	0.161403	-2.27343
ICE2	0.855224	4.29123	2.97035	0.00642191	0.161412	-2.2743
ZNF385D-AS2	-0.709116	2.06033	-2.96924	0.0064391	0.161687	-2.27655
XLOC_l2_005869	-0.592856	1.71935	-2.96666	0.00647908	0.162233	-2.28178
SCEL-AS1	-0.847543	5.2293	-2.96367	0.00652584	0.162233	-2.28786
YTHDC1	0.905632	4.64642	2.96348	0.00652876	0.162233	-2.28823
IGF2BP2	-1.08029	5.95101	-2.96341	0.00652984	0.162233	-2.28837
LOC100289120	-1.22774	5.11727	-2.96229	0.00654755	0.162233	-2.29066
FAM127C	-0.72284	2.12554	-2.96213	0.00655	0.162233	-2.29098
KRT7	-1.2671	10.3174	-2.96191	0.00655344	0.162233	-2.29142
LYRM7	0.810512	3.36819	2.96188	0.00655401	0.162233	-2.29149
ANKFY1	-0.738242	7.39353	-2.96117	0.00656511	0.162233	-2.29292
KHDC1	-0.603013	3.27583	-2.96016	0.00658109	0.162233	-2.29498
ZNF700	0.779532	5.11831	2.95952	0.00659127	0.162233	-2.29628
HDGF	-1.01313	9.34806	-2.95905	0.00659858	0.162233	-2.29722
RAB40B	0.748303	4.36559	2.959	0.00659946	0.162233	-2.29733
LINC01150	-1.15474	7.4947	-2.95898	0.00659969	0.162233	-2.29736
FGFRL1	1.20505	3.31931	2.95858	0.00660601	0.162233	-2.29817
LOC728254	-0.753119	3.52019	-2.95775	0.00661931	0.162233	-2.29987
NOC4L	-1.29361	11.1069	-2.95773	0.0066196	0.162233	-2.2999
LOC101928738	-1.27064	8.57116	-2.95701	0.00663109	0.162233	-2.30137
PRKAR2A	0.814383	3.43486	2.95581	0.00665013	0.162233	-2.30379
TBC1D3L	-0.868849	4.54648	-2.95565	0.00665279	0.162233	-2.30413
LMLN-AS1	-0.663262	1.83431	-2.95275	0.00669921	0.16234	-2.31
SEC61A2	1.04498	3.71204	2.95171	0.00671589	0.16234	-2.3121
XLOC_l2_001302	-0.878358	3.90581	-2.95137	0.00672143	0.16234	-2.31279
PLVAP	-1.06405	4.66849	-2.94966	0.00674901	0.162372	-2.31625
LGALS3BP	-0.820576	7.75439	-2.94944	0.00675252	0.162372	-2.31669
TANC1	0.762781	1.77456	2.94935	0.00675402	0.162372	-2.31688
FOLR1	-0.862092	4.50005	-2.94828	0.00677142	0.162495	-2.31905
ADAMTS19-AS1	-2.09463	5.28945	-2.94709	0.00679081	0.162553	-2.32146
OSCAR	-0.627592	9.76947	-2.94546	0.00681728	0.162742	-2.32475
C21orf58	-1.27747	7.2099	-2.94525	0.00682083	0.162742	-2.32519
MGLL	-0.586789	7.80301	-2.94456	0.00683212	0.162742	-2.32658
MOCS3	-1.05287	10.7196	-2.94334	0.00685204	0.162848	-2.32904
CFL2	0.596511	3.67153	2.94314	0.00685535	0.162848	-2.32945
TUBA8	-0.602333	8.95394	-2.94268	0.00686285	0.162877	-2.33037
PRKY	0.745796	7.40519	2.94207	0.006873	0.162969	-2.33162
PGBD3	0.665385	4.63317	2.93485	0.00699294	0.16442	-2.34622
LOC100506368	-1.1367	4.72544	-2.93459	0.00699725	0.16442	-2.34674
LOC400558	-1.03378	11.9924	-2.93413	0.00700497	0.16442	-2.34767
ORMDL3	-0.88124	8.85743	-2.93349	0.0070156	0.16442	-2.34895
KRTAP11-1	-1.5014	3.71745	-2.93035	0.00706863	0.16442	-2.3553
HMBS	-0.845934	10.1293	-2.92945	0.00708378	0.16442	-2.35711
NIP7	-1.07645	8.96367	-2.92906	0.0070905	0.16442	-2.35791
LRRC37A11P	-1.61705	4.7721	-2.92846	0.00710058	0.16442	-2.35911
ASIC4	-0.812436	8.98843	-2.92828	0.00710369	0.16442	-2.35948
XLOC_l2_003758	-1.39123	7.91412	-2.92826	0.00710404	0.16442	-2.35952
TRIM3	-0.699765	4.32954	-2.9275	0.00711703	0.16442	-2.36106
MED24	-0.891231	6.71904	-2.92717	0.00712263	0.16442	-2.36172
C22orf15	-0.844982	4.96081	-2.92716	0.00712284	0.16442	-2.36175
INCA1	0.639564	2.38132	2.92625	0.00713825	0.16442	-2.36357
LDHAL6A	-0.660752	10.4292	-2.9253	0.00715456	0.16442	-2.3655
LOC100131195	0.924914	2.8246	2.92488	0.00716169	0.16442	-2.36634
LOC101927071	-1.12449	5.36973	-2.92409	0.00717519	0.16442	-2.36793
OR2T8	-0.600681	1.69197	-2.92282	0.00719712	0.16442	-2.3705
LOC284513	0.867166	5.85243	2.9228	0.00719743	0.16442	-2.37054
OLFML2B	-0.986268	5.3237	-2.92213	0.00720893	0.16442	-2.37188
LOC101928203	-1.45805	4.32447	-2.91838	0.0072738	0.164977	-2.37944
TYW5	0.642532	5.40795	2.91727	0.00729326	0.164977	-2.38169
RASA4	0.749552	8.77561	2.91704	0.00729713	0.164977	-2.38214
PRIMPOL	0.921871	5.23449	2.9166	0.00730479	0.164977	-2.38303
ABCC3	-0.58771	5.88058	-2.91634	0.00730943	0.164977	-2.38356
CNTNAP1	-1.54306	6.37435	-2.91622	0.0073115	0.164977	-2.3838
ARHGEF16	-1.81355	5.58882	-2.91615	0.00731281	0.164977	-2.38395
LOC100130560	-1.76542	4.62753	-2.91571	0.00732036	0.164977	-2.38482
LMO7-AS1	-0.818461	3.4463	-2.91248	0.00737705	0.164977	-2.39133
GUCY1B3	-0.58586	3.52787	-2.91226	0.00738108	0.164977	-2.39179
EVX1	-1.63392	10.4389	-2.91224	0.00738135	0.164977	-2.39182
CLSTN2-AS1	-1.49571	3.08552	-2.91216	0.00738267	0.164977	-2.39197
DPP9-AS1	-1.27639	6.9114	-2.91176	0.00738979	0.164977	-2.39278
SLC35E3	0.654966	6.79047	2.91107	0.00740194	0.165026	-2.39417
LOC102723924	-1.07663	3.22395	-2.91065	0.00740948	0.165026	-2.39503
PAPPA	0.876893	2.57566	2.91056	0.00741103	0.165026	-2.3952
LINGO1-AS1	-0.960536	5.49062	-2.91009	0.00741932	0.165036	-2.39615
OSGIN1	0.966222	2.14887	2.90982	0.0074242	0.165036	-2.3967
PARD6G-AS1	-0.763604	3.96913	-2.90899	0.00743892	0.165081	-2.39837
LOC646976	0.824023	2.9611	2.90873	0.00744346	0.165081	-2.39888
RQCD1	-0.77877	3.10887	-2.90863	0.00744529	0.165081	-2.39909
CERS3	-0.601516	4.47373	-2.90713	0.00747188	0.165388	-2.4021
TBXA2R	-0.6849	7.53169	-2.90665	0.00748042	0.165436	-2.40306
SPSB4	-0.867307	8.37097	-2.90625	0.00748767	0.165455	-2.40388
BHLHE23	-0.761092	7.55758	-2.90432	0.00752218	0.165794	-2.40775
ND2	-0.836768	10.5947	-2.89949	0.00760928	0.166303	-2.41746
MOXD1	0.950332	3.07196	2.89887	0.00762062	0.16641	-2.41871
TBCB	0.644184	6.89274	2.89799	0.00763659	0.166619	-2.42048
MC5R	0.715005	2.12863	2.8956	0.00768027	0.166829	-2.42529
RNF146	0.641909	6.8464	2.89544	0.00768311	0.166829	-2.4256
LOC142937	1.08949	5.98889	2.89535	0.00768481	0.166829	-2.42578
LOC100507464	-0.873328	4.40408	-2.895	0.00769119	0.166829	-2.42648
SHOX	-0.777473	2.77064	-2.89323	0.00772381	0.166937	-2.43005
LOC101928760	-1.11175	10.0215	-2.89294	0.00772916	0.166937	-2.43063
CABP5	-1.87905	8.80961	-2.89256	0.00773613	0.166937	-2.43139
LRRC26	-0.849236	11.1121	-2.89226	0.00774165	0.166937	-2.43199
XLOC_l2_003705	-1.22684	5.79165	-2.89027	0.00777847	0.166937	-2.43599
LINC01586	-0.611772	2.04334	-2.88975	0.00778813	0.166937	-2.43704
VWA1	-0.77919	6.80032	-2.88903	0.00780137	0.166937	-2.43847
FAR2P2	0.719273	2.65428	2.88874	0.00780675	0.166937	-2.43905
XLOC_l2_009464	0.969476	5.57852	2.8881	0.00781877	0.166937	-2.44035
LOC101927885	-1.16152	5.8196	-2.88785	0.00782334	0.166937	-2.44084
MPP1	-0.727051	10.4962	-2.88684	0.00784214	0.166937	-2.44286
TUBA3D	-0.983267	6.51068	-2.88683	0.00784233	0.166937	-2.44288
HMHB1	-0.805021	7.45366	-2.88513	0.00787424	0.166937	-2.4463
MGC72080	-0.626373	7.22193	-2.8849	0.00787847	0.166937	-2.44675
SPINK8	1.2834	4.87113	2.88441	0.00788765	0.166937	-2.44774
ARAFP2	-1.06439	13.4201	-2.88278	0.00791834	0.166937	-2.45101
PRRT1	-1.09411	4.82234	-2.88259	0.00792196	0.166937	-2.45139
ROBO3	-1.22845	7.03887	-2.88213	0.00793064	0.166937	-2.45232
IFIT1B	-1.42294	8.49448	-2.88192	0.00793455	0.166937	-2.45273
ZNF561-AS1	-0.73491	2.87791	-2.88107	0.00795056	0.166937	-2.45443
LOC101927383	-1.57481	2.95876	-2.88065	0.00795863	0.166937	-2.45528
XLOC_l2_014001	-0.73057	5.59676	-2.88054	0.00796068	0.166937	-2.4555
FAM181A	-1.76784	8.11831	-2.88019	0.00796727	0.166937	-2.4562
C1orf158	-0.64785	5.57101	-2.8799	0.00797287	0.166937	-2.45679
XLOC_l2_008285	-0.592379	14.7943	-2.8796	0.00797841	0.166937	-2.45737
LOC102724450	-1.32319	4.33486	-2.87924	0.00798529	0.166937	-2.4581
KRT33A	-1.56911	3.71239	-2.87822	0.00800479	0.166937	-2.46015
EFCAB7	0.716178	5.46249	2.87737	0.00802082	0.167041	-2.46184
CASKIN1	-0.586994	9.47348	-2.87594	0.00804814	0.167041	-2.4647
CXCL3	-0.876356	1.73022	-2.87594	0.00804824	0.167041	-2.46471
ZBTB3	-0.696791	7.85852	-2.87557	0.00805522	0.167041	-2.46544
MRC2	-1.00668	9.1479	-2.87531	0.00806025	0.167041	-2.46597
DUSP4	-1.14969	6.20408	-2.87319	0.00810096	0.167041	-2.47021
TEKT4	0.924781	2.2808	2.87207	0.00812269	0.167041	-2.47247
LOC101927959	-1.23956	4.20177	-2.8708	0.0081472	0.167041	-2.47501
SCARA3	-0.660229	3.87081	-2.87058	0.00815134	0.167041	-2.47543
LOC102724362	-0.934677	8.1135	-2.86728	0.00821561	0.167631	-2.48205
MXI1	-0.877605	9.05829	-2.86591	0.0082424	0.167631	-2.48479
EID3	0.926063	5.51651	2.86572	0.00824603	0.167631	-2.48516
MGC12916	0.861249	2.51115	2.86571	0.00824617	0.167631	-2.48517
CSPP1	0.936212	4.51324	2.86521	0.00825607	0.167631	-2.48618
IGFBP2	-0.9508	5.35461	-2.86489	0.00826229	0.167631	-2.48682
LOC399815	0.721079	2.26184	2.86407	0.0082785	0.167631	-2.48847
LINC00638	-0.759572	8.65027	-2.86348	0.00829004	0.167631	-2.48964
LOC101927348	-0.875402	2.15443	-2.86178	0.00832363	0.167631	-2.49304
KIF1A	-0.676892	2.26488	-2.86131	0.00833274	0.167631	-2.49396
LOC101927632	0.699273	3.77744	2.86059	0.00834713	0.167631	-2.49542
NT5M	-0.883608	9.40495	-2.86053	0.00834823	0.167631	-2.49553
LINC01482	-0.924005	4.69942	-2.86042	0.00835042	0.167631	-2.49575
USP45	0.642385	3.75217	2.85973	0.0083642	0.167631	-2.49714
LOC100288798	-0.682584	4.13011	-2.85951	0.00836847	0.167631	-2.49757
PAK6	1.02731	3.01634	2.8593	0.00837257	0.167631	-2.49798
SHISA4	-1.07841	10.165	-2.8593	0.00837274	0.167631	-2.498
CHRNE	0.978805	3.41836	2.85885	0.00838164	0.167631	-2.49889
HMG20B	-0.663394	9.18511	-2.85883	0.00838196	0.167631	-2.49892
VIL1	-0.722169	4.31085	-2.85843	0.00839	0.167631	-2.49973
FAM109B	-1.41967	6.57149	-2.85751	0.00840838	0.167631	-2.50157
CREB3L1	-0.851911	8.22594	-2.85698	0.00841898	0.167631	-2.50263
LKAAEAR1	-0.661135	5.4224	-2.85641	0.00843019	0.167725	-2.50375
CD24	0.602801	8.66347	2.85405	0.00847758	0.168228	-2.50847
TROAP	-0.66655	5.19655	-2.85333	0.00849206	0.168311	-2.5099
LINC00570	-1.36687	8.2278	-2.85219	0.00851507	0.16851	-2.51218
KRTAP15-1	-1.07519	2.01246	-2.85065	0.00854609	0.168738	-2.51524
FGFBP3	0.68623	3.75635	2.84695	0.00862149	0.16925	-2.52263
SEC14L3	-0.59723	3.67147	-2.8468	0.00862441	0.16925	-2.52292
LINC00184	-0.992369	3.87752	-2.84648	0.00863104	0.16925	-2.52356
LYNX1	-0.71962	5.04714	-2.84646	0.00863139	0.16925	-2.5236
GPC4	-1.30395	5.69112	-2.845	0.00866128	0.16925	-2.52651
LOC101929865	-0.735368	4.83928	-2.84381	0.00868572	0.169289	-2.52888
MMP17	-0.670139	7.8583	-2.8424	0.00871482	0.169289	-2.53169
AFF3	0.700015	4.26276	2.8412	0.00873962	0.169466	-2.53408
HRK	1.04704	5.10823	2.84052	0.00875366	0.169486	-2.53543
KIF26B	-0.85979	3.35026	-2.83891	0.00878705	0.169678	-2.53863
SMIM5	-0.834872	6.31154	-2.83796	0.00880683	0.169678	-2.54053
KTN1-AS1	-1.14895	5.65605	-2.83771	0.00881211	0.169678	-2.54103
MYOG	-1.81911	6.1907	-2.83658	0.00883566	0.169678	-2.54327
MBL1P	-1.63727	6.73916	-2.83638	0.00883982	0.169678	-2.54367
RBM44	0.599376	2.6869	2.83321	0.00890636	0.169803	-2.54998
TSPO2	-0.974501	4.76921	-2.83099	0.00895321	0.169803	-2.55439
LCE3A	0.607061	1.81987	2.83003	0.0089736	0.169803	-2.5563
GSPT1	-0.890448	8.3106	-2.82805	0.00901569	0.169803	-2.56024
RNF223	-1.15539	4.89674	-2.82797	0.00901738	0.169803	-2.56039
XLOC_l2_000657	0.857289	2.3616	2.82661	0.00904639	0.169966	-2.56309
POLR3F	0.844733	4.99571	2.82629	0.00905342	0.169966	-2.56375
SMCO2	-0.6592	1.83448	-2.82549	0.00907041	0.170047	-2.56532
WFDC3	-0.860249	5.5011	-2.82523	0.00907596	0.170047	-2.56584
LINC00923	-0.61077	2.89155	-2.82447	0.00909236	0.170047	-2.56736
SPATA6	0.665163	3.51575	2.82336	0.00911616	0.170047	-2.56955
LOC100129534	-0.752577	6.03183	-2.82314	0.00912094	0.170047	-2.56999
SLC14A1	-0.998151	5.67784	-2.82265	0.00913148	0.170047	-2.57096
CAPN7	0.816589	5.20343	2.82243	0.0091363	0.170047	-2.57141
SULT2A1	-0.668967	1.97975	-2.82187	0.00914829	0.170148	-2.57251
ACTN1-AS1	0.739177	2.2477	2.82121	0.0091626	0.170189	-2.57382
SMOX	-1.07707	8.31045	-2.82035	0.00918128	0.170189	-2.57554
PCDHGA7	-0.960389	5.59377	-2.81871	0.00921688	0.17069	-2.57879
NFASC	-0.630468	3.3132	-2.8166	0.00926285	0.171175	-2.58297
DAAM2	1.13644	3.4656	2.81493	0.00929942	0.171364	-2.58628
LINC01088	-0.964211	6.02482	-2.81486	0.00930101	0.171364	-2.58643
GYPE	-1.22051	4.28094	-2.81304	0.00934102	0.171364	-2.59003
LOC101060498	-0.712023	8.28078	-2.81285	0.0093452	0.171364	-2.59041
CCDC129	-0.603253	3.67645	-2.81281	0.00934612	0.171364	-2.59049
KLC3	-1.37171	6.74126	-2.81137	0.00937789	0.171364	-2.59334
MIR22HG	-1.02871	7.93777	-2.81066	0.00939348	0.171364	-2.59474
GLUD1P3	-0.675523	12.9446	-2.80998	0.00940872	0.171364	-2.5961
GABRB2	-0.719132	1.58691	-2.80894	0.00943166	0.171364	-2.59815
TNAP	-0.68481	3.90128	-2.80883	0.00943409	0.171364	-2.59836
GATSL2	-1.1936	8.04304	-2.80869	0.00943735	0.171364	-2.59865
NPRL3	-0.692013	10.0428	-2.80755	0.00946263	0.171364	-2.6009
LOC102724391	0.864298	3.22934	2.80745	0.00946495	0.171364	-2.60111
TTTY12	-1.70878	3.26488	-2.80729	0.00946855	0.171364	-2.60143
WDR18	-1.3245	11.0729	-2.807	0.00947497	0.171364	-2.602
SRPK3	-1.11926	3.11104	-2.80629	0.00949089	0.171364	-2.60341
LOC101929989	-0.874233	2.46978	-2.80556	0.00950715	0.171538	-2.60484
PAX4	-0.601502	3.61338	-2.80425	0.00953644	0.171552	-2.60743
NAP1L5	0.728608	3.1507	2.80305	0.00956364	0.171552	-2.60982
LOC145845	-0.720808	4.0317	-2.80141	0.00960046	0.171552	-2.61305
LSR	-0.809786	5.20293	-2.8005	0.00962107	0.171552	-2.61485
LOC102724030	-1.1261	4.19159	-2.80046	0.00962198	0.171552	-2.61493
TSPAN5	-0.943137	9.79242	-2.80029	0.00962591	0.171552	-2.61527
SAMD11	-1.47776	9.68331	-2.79901	0.00965487	0.171552	-2.6178
XLOC_l2_006813	-1.09452	3.24725	-2.7974	0.00969156	0.171552	-2.62098
DPYSL3	0.810814	4.37714	2.79585	0.00972698	0.171552	-2.62404
C10orf99	-0.670037	1.91054	-2.79585	0.00972707	0.171552	-2.62405
LOC100128035	-0.792034	1.86044	-2.7957	0.00973052	0.171552	-2.62435
LINC00644	-1.18076	5.74727	-2.79521	0.00974163	0.171552	-2.62531
GYPB	-1.72961	6.56102	-2.794	0.00976954	0.171552	-2.62771
UPK3B	-0.742106	3.97248	-2.79206	0.00981421	0.171552	-2.63154
NPPA	-1.2475	4.8027	-2.79112	0.00983596	0.171552	-2.6334
ITGB2-AS1	0.75171	4.26021	2.79014	0.00985856	0.171552	-2.63533
ABLIM3	-0.695845	3.48081	-2.79004	0.00986096	0.171552	-2.63553
LIN9	-1.00859	6.78283	-2.78933	0.00987729	0.171552	-2.63692
H2BFM	0.905376	4.08106	2.78882	0.00988917	0.171552	-2.63793
OTOF	-0.757056	8.68055	-2.7887	0.009892	0.171552	-2.63817
XG	-0.589119	1.95111	-2.78863	0.00989369	0.171552	-2.63831
ELOVL7	-0.785874	5.15415	-2.78763	0.00991694	0.171552	-2.64028
SLC50A1	-0.687396	6.79736	-2.78753	0.00991933	0.171552	-2.64049
SGMS2	0.767915	3.41824	2.78743	0.00992158	0.171552	-2.64068
ADORA2A-AS1	-0.872913	4.53535	-2.7871	0.00992936	0.171552	-2.64133
BTBD2	-0.722987	7.93052	-2.78642	0.00994516	0.171552	-2.64267
SSBP3	-0.859038	5.74997	-2.78564	0.00996343	0.171552	-2.64421
PRLHR	-1.2751	7.93986	-2.7855	0.0099667	0.171552	-2.64448
IL27	-0.887676	5.68984	-2.78539	0.00996937	0.171552	-2.64471
STX18-AS1	0.617605	3.46084	2.7848	0.00998315	0.171552	-2.64587
TMEM40	-0.739793	6.88682	-2.78429	0.00999509	0.171552	-2.64687
ZNF213-AS1	-0.898192	8.46077	-2.78398	0.0100024	0.171552	-2.64749
MTRNR2L7	-1.13257	5.9936	-2.78219	0.0100445	0.171552	-2.65101
DYRK3	-0.891933	2.39824	-2.78199	0.0100493	0.171552	-2.65141
OXTR	-0.977733	3.10091	-2.7818	0.0100537	0.171552	-2.65178
LCE1A	-1.45955	11.3947	-2.78122	0.0100675	0.171552	-2.65293
LOC102724626	-0.757554	1.8783	-2.78103	0.0100719	0.171552	-2.6533
TRMT61B	0.968567	2.85914	2.78068	0.0100804	0.171552	-2.654
XLOC_l2_015203	-0.968041	7.68914	-2.7801	0.010094	0.171552	-2.65514
KRT16P3	-1.77983	5.52892	-2.77968	0.0101039	0.171552	-2.65596
LINC00502	-1.14108	6.02546	-2.77918	0.0101158	0.171552	-2.65695
P2RX3	-1.68548	4.51502	-2.77881	0.0101245	0.171552	-2.65767
SYCP2	0.83607	3.28896	2.77862	0.010129	0.171552	-2.65804
TEAD1	-1.42522	4.81497	-2.77781	0.0101484	0.171655	-2.65965
PRC1-AS1	-0.711635	4.1434	-2.77754	0.0101549	0.171655	-2.66019
IFT46	1.10706	3.93818	2.7766	0.0101772	0.17175	-2.66203
ASB10	-0.726013	5.80528	-2.77658	0.0101777	0.17175	-2.66207
LINC00856	-0.595388	3.77341	-2.77647	0.0101804	0.17175	-2.66229
KDM4A-AS1	-0.814621	4.1868	-2.77585	0.0101952	0.17175	-2.66351
XLOC_l2_006718	-0.898036	3.66438	-2.77536	0.0102068	0.17175	-2.66447
LOC643936	-0.969797	2.6306	-2.77413	0.0102364	0.172025	-2.66689
OR7E24	-0.740308	5.77708	-2.77273	0.0102702	0.172369	-2.66966
XKR5	-0.959969	3.48938	-2.77107	0.0103103	0.172603	-2.67293
LPL	1.30048	3.23074	2.77104	0.010311	0.172603	-2.67298
IPO9	0.983201	4.17491	2.76786	0.0103881	0.17286	-2.67923
LOC100131262	-0.649004	7.36982	-2.76773	0.0103914	0.17286	-2.6795
LOC101927577	-0.982158	5.73023	-2.76728	0.0104022	0.17286	-2.68037
HPGDS	0.891616	2.84146	2.76663	0.010418	0.17286	-2.68165
NUDT7	0.617575	5.53671	2.76658	0.0104193	0.17286	-2.68175
JAG1	0.7307	2.46183	2.76474	0.0104643	0.173253	-2.68537
SLC38A5	-0.926836	7.96026	-2.764	0.0104825	0.173253	-2.68682
FAM101B	0.802957	10.9734	2.76359	0.0104926	0.173253	-2.68763
KIRREL3-AS3	-0.621247	1.68618	-2.7633	0.0104997	0.173253	-2.68819
C2CD4C	-0.754081	6.34009	-2.76182	0.0105363	0.173253	-2.69112
TNNC2	-0.831223	5.92106	-2.76178	0.0105373	0.173253	-2.69119
SSUH2	-0.794618	2.08426	-2.76171	0.0105389	0.173253	-2.69132
STAG3L2	-1.36464	8.98848	-2.76148	0.0105447	0.173253	-2.69178
SNORD22	0.745463	4.60984	2.76105	0.0105553	0.173253	-2.69263
ZNF333	-0.621701	6.64755	-2.761	0.0105564	0.173253	-2.69271
ANKRD13B	-0.716384	4.62127	-2.76018	0.0105769	0.173321	-2.69434
OTUD6A	-1.49932	3.7309	-2.75707	0.0106541	0.173876	-2.70044
XLOC_l2_011048	-1.06178	5.18606	-2.75705	0.0106546	0.173876	-2.70048
TMEM238	-1.1589	12.5413	-2.75614	0.0106772	0.174026	-2.70226
CLU	-0.746602	8.41892	-2.75521	0.0107006	0.174168	-2.70409
LOC102723536	-0.823167	2.65493	-2.75495	0.0107071	0.174168	-2.7046
RILP	-0.785274	7.3854	-2.75263	0.0107654	0.174477	-2.70915
SMCR2	-1.75216	9.19203	-2.75126	0.0107999	0.174601	-2.71184
LOC100506753	0.723031	3.31884	2.75092	0.0108085	0.174626	-2.7125
HTRA1	1.35714	4.53876	2.74933	0.0108488	0.174939	-2.71562
SETD9	0.747237	4.31578	2.74795	0.0108839	0.174939	-2.71833
HACE1	0.700161	4.47727	2.74747	0.0108961	0.174939	-2.71927
MTA3	0.92987	3.80768	2.74736	0.0108988	0.174939	-2.71947
MUC4	-0.900748	6.62242	-2.74572	0.0109407	0.174939	-2.72269
SUPT16H	0.812066	4.2276	2.74497	0.0109598	0.174939	-2.72415
XLOC_l2_001689	-1.1387	4.01267	-2.74451	0.0109718	0.174939	-2.72507
MMD	-0.61345	8.46551	-2.74369	0.0109929	0.174939	-2.72668
TH	-0.646038	3.82006	-2.74368	0.0109931	0.174939	-2.7267
RHOBTB1	-0.66265	6.28318	-2.74347	0.0109984	0.174939	-2.72709
ATXN7L2	-1.01746	7.5264	-2.7433	0.0110028	0.174939	-2.72743
ZNF512	0.595604	6.22825	2.74277	0.0110165	0.174943	-2.72848
IFI27	-1.94085	6.85401	-2.74208	0.0110341	0.17501	-2.72982
MKX	-0.618334	1.95982	-2.74065	0.0110711	0.175206	-2.73262
LOC645553	-0.590632	6.69242	-2.74024	0.0110816	0.175206	-2.73342
FOXB1	-1.05356	7.3202	-2.73991	0.0110903	0.175206	-2.73407
SALL3	-0.981501	7.93966	-2.73938	0.0111041	0.175206	-2.73511
SPATA32	-0.60841	4.5781	-2.73856	0.0111253	0.175206	-2.73671
FMO6P	-0.801278	2.23624	-2.73848	0.0111275	0.175206	-2.73687
PATE3	-0.595353	5.36453	-2.73673	0.011173	0.175462	-2.74029
AP1M2	-0.955932	3.21917	-2.73593	0.0111939	0.175462	-2.74186
SLC22A10	-1.79862	4.14348	-2.7345	0.0112311	0.175462	-2.74464
LOC100129406	-0.664008	7.25399	-2.7344	0.0112339	0.175462	-2.74485
DPH7	0.81889	4.11206	2.73374	0.0112511	0.175462	-2.74613
VASH1	-0.632341	12.979	-2.73295	0.011272	0.175462	-2.74769
MGC24103	1.02962	4.58858	2.73274	0.0112774	0.175462	-2.74809
GAS1	0.987051	2.51275	2.73259	0.0112813	0.175462	-2.74838
ADRA1A	-0.704718	4.4478	-2.73157	0.0113084	0.175462	-2.75038
KRTAP5-10	-0.771776	4.91041	-2.73146	0.0113113	0.175462	-2.7506
RABGGTB	0.657064	5.59123	2.73138	0.0113134	0.175462	-2.75076
SPRNP1	-1.09055	9.3973	-2.73135	0.011314	0.175462	-2.7508
GNG11	-0.787723	10.006	-2.73091	0.0113258	0.175462	-2.75167
CD86	-0.748934	6.08097	-2.73073	0.0113306	0.175462	-2.75203
LOC102723701	-1.24905	12.7379	-2.73044	0.0113382	0.175462	-2.75259
AGBL2	0.753428	4.10678	2.72964	0.0113593	0.175484	-2.75415
ARHGEF37	-0.873748	2.78588	-2.72934	0.0113672	0.175484	-2.75473
CLCA3P	-1.60704	3.86827	-2.7288	0.0113816	0.175484	-2.75579
LOC439951	-0.924251	10.8875	-2.72779	0.0114085	0.175688	-2.75776
NSUN7	0.767436	6.46169	2.72743	0.0114182	0.175733	-2.75847
KCTD2	-0.931081	6.41482	-2.72587	0.0114598	0.176028	-2.76152
CD79A	-1.02603	12.7377	-2.72515	0.0114789	0.176028	-2.76291
CDH1	-0.825484	3.08018	-2.72499	0.0114832	0.176028	-2.76323
LOC339862	-0.707101	2.48697	-2.72399	0.0115099	0.176028	-2.76518
ESPN	-0.708691	3.89267	-2.72228	0.0115559	0.176285	-2.76851
USP14	0.778141	4.04699	2.72016	0.0116131	0.176602	-2.77265
RRN3P2	0.728387	4.40274	2.72013	0.0116139	0.176602	-2.77271
TIGD7	0.665598	3.78996	2.71968	0.0116261	0.176602	-2.77358
HNF1B	-0.740991	3.93188	-2.71948	0.0116317	0.176602	-2.77399
LINC01269	0.671538	1.94426	2.71804	0.0116705	0.176788	-2.77678
TOR2A	-0.590856	9.6882	-2.71437	0.0117707	0.177376	-2.78393
CEP68	0.606199	6.04218	2.7139	0.0117836	0.177414	-2.78485
PLEKHH1	-0.617349	1.62389	-2.71353	0.0117939	0.177414	-2.78558
LOC440864	-0.655381	4.4416	-2.713	0.0118085	0.177489	-2.78661
LOC100130976	-1.33003	3.64683	-2.7127	0.0118166	0.177489	-2.78719
SFRP2	-1.16275	3.97086	-2.71153	0.0118488	0.177489	-2.78947
LOC100506869	-0.782006	3.20506	-2.71131	0.011855	0.177489	-2.7899
BHLHE41	0.840982	4.26014	2.71128	0.0118558	0.177489	-2.78996
MESP2	-0.601856	5.03621	-2.7105	0.0118774	0.177489	-2.79148
LOC100130930	0.938664	3.34728	2.70928	0.011911	0.177489	-2.79385
CTXN1	-1.25545	7.76837	-2.70853	0.0119318	0.177489	-2.79531
NUF2	0.827769	2.67514	2.70849	0.0119328	0.177489	-2.79538
PSD	-1.30467	9.34559	-2.70845	0.0119341	0.177489	-2.79547
TARSL2	0.770032	4.19384	2.70571	0.0120103	0.177489	-2.80079
GBA2	0.892842	4.78111	2.70521	0.0120242	0.177489	-2.80176
SYCE2	0.689253	3.71389	2.70496	0.0120313	0.177489	-2.80226
BTD	1.05602	3.10265	2.70336	0.0120761	0.177731	-2.80536
SLC35D3	-0.897285	3.90803	-2.70162	0.0121249	0.178063	-2.80874
TRIM69	-0.600935	7.43784	-2.70036	0.0121605	0.178192	-2.81119
LMNA	-0.655192	8.01805	-2.69914	0.0121951	0.178485	-2.81356
PRO2012	-0.628369	1.64771	-2.69872	0.0122069	0.178558	-2.81438
LOC101927587	0.782037	3.14359	2.69413	0.0123377	0.179661	-2.82329
YBX3	-0.984571	11.74	-2.6927	0.0123787	0.180056	-2.82606
MGC45922	-1.35065	8.12025	-2.69179	0.0124049	0.180203	-2.82783
LOC400958	-0.764171	6.89659	-2.69119	0.012422	0.180282	-2.82898
GLO1	0.877558	4.16269	2.69029	0.0124481	0.180287	-2.83073
BPGM	-1.01163	9.20916	-2.68942	0.0124732	0.180287	-2.83242
LOC389033	-0.78226	6.41305	-2.68844	0.0125016	0.180287	-2.83432
RGS2	0.61397	13.1441	2.68772	0.0125226	0.180287	-2.83572
ND3	-0.614255	12.3429	-2.68771	0.0125228	0.180287	-2.83574
ZNF790-AS1	0.980136	4.96822	2.68741	0.0125314	0.180287	-2.83631
ZNF439	0.899343	5.26219	2.68727	0.0125355	0.180287	-2.83658
SLC4A1	-1.23792	6.04707	-2.68673	0.0125512	0.180287	-2.83763
ZNHIT2	-1.34131	7.86808	-2.68582	0.0125777	0.180287	-2.83939
XLOC_l2_014331	0.713465	2.12691	2.68463	0.0126125	0.180287	-2.8417
CCDC66	0.684803	4.02758	2.68447	0.0126171	0.180287	-2.84201
SEC14L4	-0.594461	6.01773	-2.68397	0.0126317	0.180287	-2.84298
FCER1G	-0.595385	9.20391	-2.68359	0.0126429	0.180287	-2.84372
SMARCB1	0.672105	6.73263	2.68275	0.0126676	0.180287	-2.84535
AGAP5	0.615972	5.73841	2.68274	0.0126678	0.180287	-2.84536
LOC100130698	-0.702562	4.77704	-2.68248	0.0126756	0.180287	-2.84588
CTIF	-0.94601	6.79795	-2.67992	0.0127508	0.180826	-2.85082
LOC643551	0.760014	2.48124	2.6781	0.0128048	0.180985	-2.85435
ZIC4	-0.834308	1.98829	-2.6772	0.0128314	0.181037	-2.85608
LOC646762	-0.696646	6.99003	-2.67684	0.0128423	0.181037	-2.85679
LUC7L3	0.621928	8.3864	2.67656	0.0128506	0.181037	-2.85733
KCNC3	-1.0832	6.47856	-2.67567	0.012877	0.181164	-2.85905
CYP26A1	-1.07185	2.21446	-2.67346	0.012943	0.181164	-2.86332
SHMT1	0.808011	2.94762	2.67299	0.0129571	0.181164	-2.86423
ADCY10P1	0.759751	5.49042	2.67283	0.0129619	0.181164	-2.86454
LOC100129596	-0.981477	6.35711	-2.67206	0.012985	0.181171	-2.86603
FAM185A	0.666351	5.52469	2.67091	0.0130197	0.181486	-2.86826
GPR119	-1.14682	8.41151	-2.67062	0.0130283	0.181486	-2.86881
OSBP2	-1.1743	5.92537	-2.67059	0.0130293	0.181486	-2.86887
LOC100130456	-0.957774	7.97649	-2.66901	0.013077	0.181486	-2.87192
XLOC_l2_002651	-0.66487	5.51253	-2.66882	0.0130826	0.181486	-2.87228
LOC100133182	-1.06173	13.6026	-2.66861	0.0130892	0.181486	-2.8727
ARPIN	-0.820746	4.2969	-2.6671	0.0131347	0.181486	-2.8756
HGD	-0.669075	6.2644	-2.66654	0.0131518	0.181486	-2.87669
LOC102724940	-0.779545	4.62994	-2.66652	0.0131524	0.181486	-2.87673
GLUD1P7	-1.82117	8.43649	-2.66648	0.0131536	0.181486	-2.8768
DPYS	-0.596169	4.33358	-2.66497	0.0131995	0.18173	-2.87971
MYEOV	-1.43863	6.12404	-2.66494	0.0132007	0.18173	-2.87978
OR2V2	-0.953023	1.79924	-2.66238	0.013279	0.182301	-2.88472
RNASEH1	0.594608	4.96943	2.6617	0.0132998	0.182301	-2.88603
FBXO44	0.878786	4.13029	2.66166	0.0133008	0.182301	-2.8861
LOC101928144	-0.80386	2.65113	-2.66097	0.0133222	0.182301	-2.88744
LOC646513	-1.36359	10.6356	-2.6605	0.0133367	0.182301	-2.88835
MMP1	-0.986465	3.40662	-2.66041	0.0133394	0.182301	-2.88851
MYL4	-1.341	4.37222	-2.66025	0.0133443	0.182301	-2.88882
HSF5	0.652149	3.30535	2.65952	0.0133668	0.182303	-2.89023
LOC102724872	-1.04609	3.40098	-2.65878	0.0133898	0.182303	-2.89166
ZNF843	-1.21678	5.56103	-2.65852	0.0133979	0.182318	-2.89217
NRDE2	0.587763	3.42595	2.65817	0.0134085	0.182366	-2.89283
CDK15	-1.20342	2.67381	-2.6572	0.0134386	0.182458	-2.8947
LINC00176	-0.69524	6.56959	-2.65717	0.0134396	0.182458	-2.89476
KRTAP2-1	-1.61389	8.33356	-2.65697	0.0134459	0.182458	-2.89515
PIP5KL1	-0.730906	3.39963	-2.65483	0.0135125	0.182683	-2.89928
XLOC_l2_015200	0.660785	2.60919	2.65301	0.0135693	0.183109	-2.90278
TREML1	-1.13981	6.45573	-2.65243	0.0135872	0.183109	-2.90388
AHDC1	-0.73695	7.32286	-2.65177	0.013608	0.183109	-2.90516
CCDC15	0.694634	3.39861	2.65122	0.0136253	0.183109	-2.90621
KLHDC1	0.616448	4.76	2.64937	0.0136835	0.183702	-2.90977
SGOL1-AS1	-1.40533	6.50837	-2.64882	0.0137008	0.183752	-2.91083
ZNF589	0.815476	3.20081	2.64872	0.013704	0.183752	-2.91102
LINC00211	-0.731298	4.99018	-2.64845	0.0137125	0.183752	-2.91154
CYGB	-0.840625	10.2624	-2.64836	0.0137156	0.183752	-2.91173
HMGA1P7	-0.646167	2.00385	-2.64753	0.0137417	0.184006	-2.91331
C12orf10	-0.712534	8.53508	-2.64699	0.013759	0.184092	-2.91436
SAA3P	-0.772691	3.67021	-2.64685	0.0137634	0.184092	-2.91463
OR2A25	-1.66852	3.80281	-2.64621	0.0137835	0.184092	-2.91585
PIGN	0.83889	2.96462	2.64459	0.0138352	0.184403	-2.91897
ERCC3	0.65363	6.1808	2.64404	0.0138527	0.184468	-2.92003
LOC284561	-0.832435	1.68042	-2.64347	0.0138709	0.18451	-2.92112
LOC101929734	0.743099	3.24588	2.6433	0.0138764	0.18451	-2.92145
AHSP	-1.47715	9.37194	-2.64323	0.0138787	0.18451	-2.92159
GPR25	-1.21517	6.33152	-2.64109	0.0139472	0.184735	-2.9257
LOC101928185	0.687593	2.15513	2.64035	0.013971	0.184735	-2.92712
SNORD1C	0.830268	3.8293	2.64027	0.0139736	0.184735	-2.92727
IQCK	0.846695	4.07717	2.63957	0.013996	0.184745	-2.92861
TEX38	0.7327	3.71453	2.63868	0.0140247	0.184906	-2.93032
LINC01397	-1.76131	8.14177	-2.63836	0.0140352	0.184906	-2.93094
ADARB2-AS1	-1.6676	11.4841	-2.63772	0.0140558	0.184906	-2.93217
TDRD3	0.644646	3.20925	2.63767	0.0140573	0.184906	-2.93225
LOC101929260	-0.6868	1.83436	-2.63705	0.0140773	0.184995	-2.93344
RAPSN	-0.983858	4.48336	-2.6354	0.0141309	0.185207	-2.93661
OR2AG1	0.811354	4.02144	2.63415	0.0141716	0.185227	-2.93901
CENPVP2	-1.12031	3.77029	-2.63361	0.0141895	0.185227	-2.94006
PLEK2	-1.29481	7.32123	-2.63279	0.0142161	0.185423	-2.94162
FGF7	0.600325	2.50146	2.63156	0.0142565	0.185597	-2.94399
C11orf94	-0.621588	2.04248	-2.63143	0.0142607	0.185597	-2.94424
KRT4	-0.933851	3.54491	-2.62977	0.0143152	0.185839	-2.94741
ND4L	-0.593873	13.1343	-2.62902	0.0143399	0.185974	-2.94885
DES	-1.25602	8.65696	-2.62831	0.0143634	0.186053	-2.95022
MT3	-0.59193	9.85746	-2.62806	0.0143716	0.186053	-2.95069
OTOS	-1.03814	5.53721	-2.6273	0.0143968	0.18619	-2.95215
ITGA2B	-0.87506	6.60063	-2.62657	0.0144209	0.18619	-2.95355
POLR2J2	-0.67657	7.48332	-2.62404	0.0145048	0.186732	-2.95838
AP4M1	0.814926	3.36711	2.62269	0.0145499	0.186861	-2.96097
CRYBA1	0.709977	3.27454	2.62206	0.0145711	0.186861	-2.96218
MAG	-0.988626	4.29605	-2.62187	0.0145775	0.186861	-2.96255
RNF151	0.890852	3.5066	2.62166	0.0145843	0.186861	-2.96294
RETN	1.48957	8.8314	2.62147	0.0145907	0.186861	-2.96331
CECR3	-1.01496	6.4425	-2.62133	0.0145954	0.186861	-2.96357
LHFPL4	0.709695	3.61235	2.62045	0.014625	0.187139	-2.96526
LENG8	-0.591087	6.25915	-2.61974	0.014649	0.187139	-2.96663
KLF1	-1.16196	9.42121	-2.61884	0.014679	0.187139	-2.96833
ALPP	-0.641576	5.98901	-2.61859	0.0146875	0.187139	-2.96881
TNRC18P1	-0.857298	7.73473	-2.61836	0.0146953	0.187139	-2.96926
ITGB1BP2	0.722266	3.08473	2.61834	0.0146958	0.187139	-2.96929
FOXO4	-0.608843	6.00027	-2.61785	0.0147126	0.187139	-2.97024
PITX3	-0.711201	8.08198	-2.61775	0.0147159	0.187139	-2.97042
LGALS3	-0.606147	12.2414	-2.61729	0.0147314	0.187218	-2.9713
LOC101928195	-0.755349	4.14228	-2.61626	0.0147665	0.18748	-2.97328
ACE	-0.851363	6.22232	-2.61569	0.0147855	0.18763	-2.97435
XLOC_l2_010854	-0.996161	7.53686	-2.61542	0.0147948	0.187657	-2.97488
SLC6A5	-0.878279	4.44496	-2.6148	0.0148158	0.18774	-2.97606
CATSPERG	-0.956658	6.78045	-2.61358	0.0148574	0.187996	-2.9784
LOC102724484	-0.850385	5.18779	-2.6128	0.0148841	0.187996	-2.97989
LINC01186	-0.875323	2.28965	-2.61268	0.0148879	0.187996	-2.9801
GDF5	-1.37588	5.52858	-2.61264	0.0148893	0.187996	-2.98018
HR	-0.850323	5.35299	-2.61237	0.0148985	0.187996	-2.9807
LOC100130654	-0.59151	7.73398	-2.61229	0.0149012	0.187996	-2.98085
LOC100133985	-0.822578	6.54859	-2.60997	0.014981	0.188467	-2.98529
BCL2L1	-1.08589	8.22712	-2.60975	0.0149885	0.188467	-2.98571
KIF11	0.664635	4.11829	2.60865	0.0150262	0.1885	-2.9878
LIPE	-0.66736	9.7421	-2.60858	0.0150286	0.1885	-2.98794
MRPL1	0.848083	3.60866	2.60832	0.0150375	0.1885	-2.98843
NRXN2	0.599544	1.92558	2.60683	0.0150891	0.188624	-2.99128
BAALC-AS2	-0.975651	7.79333	-2.6064	0.015104	0.18872	-2.99211
SELENBP1	-1.36545	11.151	-2.60551	0.0151347	0.188722	-2.99379
PKMYT1	-0.648878	7.19168	-2.60514	0.0151474	0.188722	-2.99449
ABCC5-AS1	-1.48631	8.23538	-2.60376	0.0151953	0.189133	-2.99713
ZNF225	0.684649	3.81966	2.60286	0.0152269	0.189297	-2.99885
LGALS12	-1.09172	8.3106	-2.60131	0.015281	0.189646	-3.00181
NRGN	-0.73142	10.8098	-2.6007	0.0153023	0.189646	-3.00296
LOC645645	-0.815667	5.00416	-2.60041	0.0153123	0.189679	-3.00351
MCM9	0.595977	4.67402	2.59776	0.0154057	0.190401	-3.00857
CLDN6	-0.826293	2.70739	-2.59771	0.0154072	0.190401	-3.00865
FGF9	0.608398	2.75612	2.59689	0.0154362	0.190487	-3.01022
LCE2B	-0.594055	1.93794	-2.59658	0.0154471	0.190531	-3.0108
USP30	-0.596838	3.02558	-2.5952	0.0154961	0.191044	-3.01344
OXT	-0.737757	5.94872	-2.59474	0.0155125	0.191149	-3.01432
SMC3	0.667299	8.12575	2.59386	0.0155436	0.19131	-3.01599
UBE2O	-0.59844	9.81658	-2.59084	0.0156514	0.191515	-3.02174
LOC283585	-0.81095	4.11631	-2.59047	0.0156643	0.191515	-3.02243
ZNF112	-0.701142	5.48288	-2.59024	0.0156726	0.191515	-3.02287
GNMT	0.881077	3.30317	2.5899	0.015685	0.191555	-3.02352
CCL24	-0.712578	9.30299	-2.58899	0.0157176	0.191772	-3.02525
RANBP1	0.734716	8.7366	2.58759	0.015768	0.19214	-3.02791
CENPK	0.665658	4.9301	2.58733	0.0157773	0.19214	-3.0284
XK	-1.25668	7.38522	-2.58696	0.0157907	0.192205	-3.02911
NAT10	-1.24611	10.0472	-2.58677	0.0157975	0.192205	-3.02947
RARA	-0.882215	9.42981	-2.58605	0.0158236	0.192307	-3.03084
FOXH1	-1.49445	8.44959	-2.58575	0.0158344	0.192307	-3.03141
CEACAM19	-0.90687	8.78606	-2.58473	0.0158711	0.192307	-3.03334
ZFPM2-AS1	-0.594574	3.05789	-2.58461	0.0158757	0.192307	-3.03358
C6orf25	-0.676181	5.95185	-2.58435	0.0158849	0.192307	-3.03406
TMEM182	0.731913	2.77237	2.58431	0.0158863	0.192307	-3.03413
LOC100507521	-1.33602	2.94028	-2.58431	0.0158865	0.192307	-3.03414
XLOC_l2_011044	-0.81286	3.92319	-2.58382	0.0159042	0.192307	-3.03507
LOC100129233	-0.879013	4.15712	-2.5837	0.0159088	0.192307	-3.03531
BLVRB	-0.692931	12.9114	-2.58287	0.0159386	0.192307	-3.03686
ND6	-0.962059	8.02501	-2.58245	0.015954	0.192307	-3.03767
LOC101927345	-0.594591	1.83105	-2.58133	0.0159949	0.192354	-3.0398
KRT81	-1.29318	12.7508	-2.58035	0.0160307	0.192442	-3.04166
AKT1	-1.36795	10.9086	-2.58024	0.0160347	0.192442	-3.04187
LOC645769	-0.985683	2.54017	-2.58011	0.0160393	0.192442	-3.0421
LOC102724479	-0.790525	5.46117	-2.57885	0.0160856	0.19274	-3.0445
C15orf62	-0.771876	4.18684	-2.57752	0.0161346	0.192873	-3.04703
LOC102723539	0.93796	3.69476	2.57686	0.0161589	0.192992	-3.04828
OR7E47P	-0.857777	6.13931	-2.5767	0.0161648	0.192992	-3.04858
DHX9	0.941627	6.049	2.57664	0.0161669	0.192992	-3.04869
LOC642947	-0.958238	4.42127	-2.57605	0.0161888	0.19304	-3.04982
USP12-AS2	-0.602311	5.03874	-2.57573	0.0162006	0.19304	-3.05043
C2orf74	1.20316	3.83619	2.57455	0.0162443	0.193453	-3.05266
XLOC_l2_009320	-1.31727	2.76026	-2.57373	0.0162746	0.193453	-3.05421
CENPV	0.651652	1.74332	2.57372	0.0162749	0.193453	-3.05423
CFAP45	1.10121	4.59754	2.57354	0.0162816	0.193453	-3.05457
LINC01006	-0.870354	6.62178	-2.57311	0.0162977	0.193453	-3.05539
UGT3A1	-0.945855	3.23509	-2.57298	0.0163024	0.193453	-3.05563
ZNF503-AS2	-0.754838	3.69252	-2.57271	0.0163122	0.193481	-3.05613
E2F2	-0.868267	10.8101	-2.57125	0.0163669	0.193952	-3.05891
LOC100132363	-0.664687	5.05562	-2.57086	0.0163811	0.194032	-3.05963
RPL3L	-1.46362	7.04453	-2.56958	0.0164292	0.194071	-3.06207
UCP3	-0.746572	10.6184	-2.5685	0.0164696	0.194071	-3.06411
P2RX5	0.593158	5.73599	2.56814	0.0164831	0.194071	-3.06479
MT1B	-0.752105	9.44941	-2.56809	0.0164849	0.194071	-3.06489
LINC01317	-0.81456	5.91813	-2.56802	0.0164877	0.194071	-3.06503
DIRC3	0.837967	3.01019	2.56708	0.0165228	0.194071	-3.06679
WASH5P	-2.01465	9.48839	-2.567	0.016526	0.194071	-3.06695
LOC101930053	-0.663032	2.57236	-2.56686	0.0165312	0.194071	-3.06721
LOC100132207	-1.16292	5.26848	-2.56646	0.0165462	0.194071	-3.06797
LINC01494	-0.9227	2.25787	-2.56632	0.0165516	0.194071	-3.06824
DNAL4	-1.51738	7.92056	-2.56519	0.0165943	0.194071	-3.07038
LOC102724792	1.00576	3.23479	2.56473	0.0166115	0.194071	-3.07124
RNASE1	-0.677847	7.29467	-2.56459	0.0166167	0.194071	-3.0715
HDGFL1	-0.625933	6.768	-2.56429	0.0166281	0.194071	-3.07207
LOC101929129	-0.894647	5.00976	-2.56426	0.0166292	0.194071	-3.07213
CCIN	-0.597305	4.87139	-2.56317	0.0166706	0.194071	-3.07419
OR7D4	-0.712222	2.36128	-2.56272	0.0166876	0.194071	-3.07504
LINC01125	0.620126	4.02073	2.56242	0.016699	0.194071	-3.07561
SYNJ2-IT1	-1.11877	4.30362	-2.56162	0.0167295	0.194071	-3.07712
KRTAP10-12	-1.42112	7.45117	-2.56148	0.0167348	0.194071	-3.07739
ZFP41	-1.03378	7.92064	-2.56087	0.016758	0.194071	-3.07854
PTPN13	0.821176	4.27741	2.56055	0.0167703	0.194071	-3.07915
OR5V1	-0.750154	5.15332	-2.55968	0.0168035	0.19425	-3.08079
ACTL7A	-1.50728	4.99665	-2.5592	0.0168217	0.194287	-3.08169
MIR600HG	0.866331	2.91284	2.55753	0.0168857	0.19494	-3.08484
DIP2A-IT1	0.598282	3.45564	2.55584	0.0169507	0.195349	-3.08804
LOC101929295	-0.590646	3.3581	-2.55583	0.0169512	0.195349	-3.08806
BPIFB2	-2.08847	5.65167	-2.55464	0.0169972	0.195705	-3.09031
ZNF69	0.689293	3.07825	2.55325	0.0170509	0.195889	-3.09293
XLOC_l2_001945	-1.01734	5.10359	-2.55222	0.0170906	0.196176	-3.09486
LOC100133461	-0.665681	1.90717	-2.54986	0.0171827	0.196297	-3.09932
LINC00862	0.656205	4.01269	2.54955	0.0171948	0.196297	-3.09991
AK1	-0.885921	7.61136	-2.54941	0.0172	0.196297	-3.10016
BCKDHB	0.593224	4.58216	2.54869	0.0172283	0.196297	-3.10152
BBS9	0.717481	4.26246	2.54856	0.0172335	0.196297	-3.10177
PRR5	-0.808671	8.23046	-2.54816	0.0172491	0.196297	-3.10252
FAM156B	1.14304	4.32297	2.54758	0.0172719	0.196429	-3.10362
CNN1	-1.19021	2.91536	-2.54657	0.0173116	0.196708	-3.10552
PDE1A	-0.714582	1.87987	-2.54592	0.0173369	0.196823	-3.10674
XLOC_l2_004315	-1.28258	4.29943	-2.54511	0.0173689	0.196972	-3.10827
WNK4	-1.38022	4.75708	-2.54496	0.0173747	0.196972	-3.10854
PEX2	0.71497	3.69507	2.54475	0.0173829	0.196972	-3.10894
LOC100996348	-0.752252	2.65478	-2.54463	0.0173879	0.196972	-3.10918
KCNH3	-0.989355	10.9362	-2.54345	0.0174344	0.197257	-3.11139
DMRTC1	0.673738	4.73859	2.54341	0.0174359	0.197257	-3.11146
AQP5	-0.757409	5.91137	-2.54256	0.0174697	0.197468	-3.11307
SLC25A47	-1.71351	6.14403	-2.54206	0.0174894	0.197499	-3.11401
PGA4	-1.52923	6.15457	-2.54186	0.0174973	0.197499	-3.11438
TJP3	-1.09304	4.62688	-2.5403	0.0175593	0.19762	-3.11731
LOC101929106	-0.756593	3.75101	-2.54017	0.0175647	0.19762	-3.11757
OR1J4	-1.06032	4.92259	-2.53993	0.0175742	0.19762	-3.11802
CALD1	-0.792955	4.82785	-2.53973	0.0175821	0.19762	-3.11839
CD9	0.863356	5.5065	2.539	0.0176112	0.197688	-3.11977
CHRM1	-0.765671	1.86137	-2.53878	0.01762	0.197688	-3.12018
FADS3	0.990135	2.94047	2.53855	0.017629	0.197688	-3.12061
SLC24A1	0.598404	2.69954	2.53843	0.0176339	0.197688	-3.12083
TEX21P	0.694278	2.84059	2.5376	0.0176673	0.197792	-3.1224
LOC101928565	-0.687864	2.3141	-2.53729	0.0176795	0.197792	-3.12297
SRF	0.637863	4.20566	2.53713	0.0176858	0.197792	-3.12327
LINC01262	-1.07501	2.7816	-2.53664	0.0177056	0.197792	-3.1242
USP2-AS1	-1.02808	5.26208	-2.53504	0.0177697	0.197828	-3.1272
C6orf222	-0.89415	2.04678	-2.53317	0.0178453	0.19843	-3.13072
ZNF354B	0.650099	5.19466	2.53275	0.0178624	0.198535	-3.13151
EP400	0.630507	5.85771	2.53187	0.0178978	0.198759	-3.13316
MTRNR2L3	-1.09614	4.88624	-2.53111	0.0179287	0.198802	-3.13459
XLOC_l2_004595	0.727242	5.03983	2.5309	0.0179373	0.198802	-3.13499
OR10H2	-0.843431	10.0582	-2.53046	0.0179553	0.198802	-3.13582
PRKAG3	-0.710955	8.85897	-2.52999	0.0179741	0.19884	-3.13668
RETNLB	-0.681832	3.91865	-2.52832	0.0180424	0.199172	-3.13983
SNORA29	-0.93964	3.95975	-2.52709	0.0180924	0.199475	-3.14213
GUCD1	-0.624486	7.79036	-2.52663	0.0181113	0.199475	-3.14299
PDZRN3-AS1	-0.805277	2.61131	-2.52654	0.0181151	0.199475	-3.14317
LGI3	-0.6093	4.65038	-2.52643	0.0181194	0.199475	-3.14336
ZASP	-0.664075	10.1266	-2.52633	0.0181236	0.199475	-3.14355
LOC729870	-1.13396	4.74317	-2.52522	0.0181691	0.199739	-3.14563
XLOC_l2_010723	0.68798	2.5085	2.52519	0.0181706	0.199739	-3.1457
DYRK1B	-0.651175	6.2944	-2.52474	0.018189	0.199785	-3.14654
SREBF1	-0.807159	10.7756	-2.52351	0.0182395	0.199858	-3.14884
LOC102724646	-1.06142	6.80936	-2.52258	0.018278	0.199858	-3.15059
LOC101928391	-1.00722	3.06598	-2.52224	0.0182921	0.199858	-3.15123
HOXA10	-0.950543	6.55012	-2.52219	0.0182941	0.199858	-3.15131
ANAPC1P1	0.751776	2.73515	2.52212	0.0182969	0.199858	-3.15145
SNORD1A	0.655451	2.20406	2.52158	0.0183192	0.199933	-3.15245
LOC100996246	0.888042	2.47486	2.51992	0.0183884	0.200208	-3.15558
SPOCD1	-0.863416	6.42169	-2.51923	0.018417	0.200243	-3.15687
KANK2	-1.09622	6.60341	-2.51801	0.0184679	0.200628	-3.15915
JHDM1D-AS1	-0.874788	5.40313	-2.51687	0.0185155	0.200679	-3.16129
MT1HL1	-0.699478	9.52079	-2.51579	0.0185605	0.200679	-3.1633
NEURL1B	-0.599125	2.64065	-2.51528	0.018582	0.200679	-3.16426
PPP1R13B	-0.776152	6.7392	-2.51479	0.0186025	0.200679	-3.16517
SUV39H2	0.82522	3.54702	2.51467	0.0186077	0.200679	-3.1654
HOXC-AS2	0.652866	2.68174	2.5145	0.0186146	0.200679	-3.16571
TAS2R60	-0.8178	4.07582	-2.51425	0.0186252	0.200679	-3.16618
CARD10	0.602888	2.28178	2.51419	0.0186276	0.200679	-3.16629
LYRM5	0.712197	3.08793	2.51414	0.0186297	0.200679	-3.16638
AGRN	-0.939058	6.16062	-2.51337	0.0186622	0.200679	-3.16783
ABCA11P	0.793588	4.72758	2.51328	0.0186658	0.200679	-3.16799
PTBP1	0.784028	4.5683	2.51284	0.0186848	0.200799	-3.16883
RLBP1	-0.795811	2.07108	-2.51249	0.0186995	0.200858	-3.16948
SMIM24	-1.16772	5.88667	-2.51216	0.0187134	0.200858	-3.1701
KRTAP23-1	-1.97006	6.42855	-2.51166	0.0187345	0.201001	-3.17103
PCAT19	-0.6893	4.73099	-2.51031	0.0187917	0.201506	-3.17355
POLQ	0.777816	2.66433	2.50886	0.0188531	0.20169	-3.17626
ADAMTS10	0.596272	7.60774	2.50824	0.0188794	0.201768	-3.17741
GYPC	-0.952882	10.7829	-2.50804	0.018888	0.201768	-3.17779
TYK2	0.665581	6.05321	2.50766	0.0189043	0.201822	-3.17851
ND5	-0.686975	9.50287	-2.50555	0.0189941	0.202698	-3.18243
HGFAC	-1.52475	6.96152	-2.50497	0.0190191	0.202881	-3.18352
STRADB	-1.11041	10.4688	-2.50311	0.0190991	0.203066	-3.18699
LOC103021296	-0.908713	3.80139	-2.50208	0.0191436	0.20329	-3.18892
ZNF222	0.595184	2.68255	2.50145	0.0191707	0.203495	-3.1901
LOC400863	-0.76493	5.99117	-2.50078	0.0191995	0.203714	-3.19133
ISLR	-0.870393	5.18809	-2.50061	0.0192071	0.203714	-3.19166
LOC100131150	-1.14635	5.76141	-2.49971	0.0192457	0.203761	-3.19333
RNF41	0.968195	4.35985	2.49971	0.0192459	0.203761	-3.19334
LOC100505978	-1.02489	4.76107	-2.4997	0.0192462	0.203761	-3.19335
SMO	0.64518	3.0095	2.49954	0.0192532	0.203761	-3.19365
IRGM	0.598037	2.5208	2.49912	0.0192715	0.203761	-3.19443
NCAM1-AS1	-0.656961	4.50027	-2.49887	0.0192821	0.203761	-3.19489
TERC	-1.08327	9.56885	-2.49775	0.0193309	0.204027	-3.19698
TMEM8C	-0.816986	9.34262	-2.49775	0.0193309	0.204027	-3.19698
ZFP14	0.609312	5.08268	2.49691	0.0193676	0.204207	-3.19855
NPC1L1	-1.03615	5.79584	-2.49664	0.0193794	0.204207	-3.19906
TIGD1	0.726921	4.59159	2.49461	0.019468	0.204658	-3.20283
ZNF337	0.971108	4.76254	2.49409	0.0194909	0.204658	-3.20381
TAS2R19	0.634018	3.69478	2.49401	0.0194943	0.204658	-3.20395
LOC284648	-1.69714	10.2602	-2.49373	0.0195066	0.204658	-3.20447
EMC3	-0.687161	8.50095	-2.49367	0.0195093	0.204658	-3.20459
SETD2	0.58819	5.98857	2.49354	0.0195149	0.204658	-3.20482
ACTR3BP5	-1.16521	6.4343	-2.49335	0.0195235	0.204658	-3.20519
SMIM8	0.752366	3.18603	2.49183	0.0195902	0.204658	-3.20801
LOC101928403	0.782343	3.78629	2.49114	0.0196207	0.204658	-3.2093
MCAT	-0.83816	8.13453	-2.49098	0.0196276	0.204658	-3.20959
TMEM59L	-0.780011	4.22191	-2.49035	0.0196553	0.204658	-3.21076
KRTAP4-12	-1.41571	4.98574	-2.49035	0.0196555	0.204658	-3.21076
PTK2	-0.59895	3.77385	-2.49028	0.0196586	0.204658	-3.2109
CYP4F35P	0.970221	2.42481	2.48935	0.0196997	0.204661	-3.21262
DIRAS1	0.839115	4.6417	2.48898	0.019716	0.204661	-3.21331
COL4A2-AS1	-0.752779	3.97719	-2.48856	0.0197348	0.204713	-3.2141
EIF4G1	-0.98995	9.457	-2.4862	0.0198397	0.205554	-3.21848
MSH5	0.622741	4.25874	2.48588	0.019854	0.205619	-3.21908
TBCCD1	0.832907	3.97932	2.48454	0.019914	0.205908	-3.22157
LOC101928733	-0.907125	4.65756	-2.48447	0.0199169	0.205908	-3.22169
ATF3	-0.721899	4.81698	-2.48192	0.0200313	0.206311	-3.22643
XLOC_l2_008841	-0.879377	2.09336	-2.48186	0.0200338	0.206311	-3.22654
GSX1	-0.738819	2.81187	-2.48097	0.0200739	0.206362	-3.22819
SLC6A18	-0.828123	3.88502	-2.48042	0.0200988	0.206362	-3.22921
MIR612	-1.21429	8.58013	-2.48014	0.0201115	0.206362	-3.22974
VWA7	-0.860485	7.08186	-2.47929	0.0201499	0.206409	-3.23131
ENTPD5	-0.870116	3.95608	-2.47907	0.0201598	0.206409	-3.23172
DMTN	-0.962277	10.1864	-2.47874	0.0201749	0.206409	-3.23234
NKIRAS2	-0.738686	7.65046	-2.47848	0.0201866	0.206409	-3.23282
SPAG8	-0.929741	5.42057	-2.47804	0.0202066	0.206409	-3.23364
LOC102724738	-0.737022	4.70175	-2.47658	0.0202726	0.206559	-3.23633
LOC100128019	0.719134	3.23952	2.47638	0.020282	0.206559	-3.23672
LOC102724046	-0.785478	3.34288	-2.4755	0.0203221	0.206692	-3.23835
SLC12A5	-0.600546	4.62677	-2.47519	0.020336	0.206692	-3.23892
CA5A	0.633626	5.53437	2.47507	0.0203414	0.206692	-3.23913
C10orf105	0.640337	7.56968	2.4747	0.0203583	0.206692	-3.23982
TMTC1	-1.08738	3.98497	-2.47428	0.0203778	0.206692	-3.24061
FXR2	0.891295	3.75598	2.47421	0.0203808	0.206692	-3.24073
LGALS4	0.693281	3.46247	2.47375	0.0204021	0.206692	-3.2416
LOC100505736	-1.36353	11.4264	-2.47178	0.020492	0.207031	-3.24523
ARHGAP40	-1.2354	4.47115	-2.47173	0.0204946	0.207031	-3.24534
SCRN2	0.634042	5.33686	2.47147	0.0205062	0.207031	-3.24581
AQP1	-0.770757	5.0776	-2.47094	0.0205307	0.207031	-3.24679
GPR34	0.726208	4.69379	2.47094	0.0205307	0.207031	-3.24679
XLOC_014484	0.750299	3.65219	2.47071	0.0205413	0.207031	-3.24722
MS4A18	-1.2044	3.22836	-2.47051	0.0205504	0.207031	-3.24758
LINC01560	0.807702	2.47348	2.46969	0.0205883	0.207031	-3.24911
TYMSOS	-0.808471	1.96509	-2.46889	0.0206254	0.207136	-3.25059
LOC101928991	-1.1772	7.12073	-2.4686	0.0206386	0.207136	-3.25112
ZIC5	-1.36332	3.59255	-2.46777	0.020677	0.207315	-3.25266
SHISA8	-0.617534	5.90537	-2.46729	0.0206992	0.20738	-3.25354
XLOC_l2_004706	-1.28503	7.26462	-2.46704	0.0207108	0.20738	-3.25401
LOC101927331	0.627537	2.20522	2.4664	0.0207405	0.207481	-3.25519
B3GNT7	-0.872627	5.56833	-2.46631	0.0207449	0.207481	-3.25537
C9orf50	-0.761412	4.14142	-2.46598	0.0207603	0.207521	-3.25598
TMEM81	0.94082	3.3249	2.46485	0.0208125	0.207803	-3.25806
LINC01389	-0.832081	4.08633	-2.46314	0.0208924	0.207988	-3.26122
LOC100289580	-0.870077	3.78202	-2.46267	0.0209143	0.207988	-3.26209
SYT3	-0.711301	4.71309	-2.46179	0.0209556	0.207988	-3.26372
OR8D2	-0.596269	1.92005	-2.46144	0.020972	0.207988	-3.26436
HIF3A	-0.60245	5.11033	-2.46111	0.0209879	0.207988	-3.26499
XLOC_l2_012162	-0.910138	4.62563	-2.46069	0.0210073	0.207988	-3.26575
LOC101929217	-1.10257	5.50007	-2.46015	0.0210327	0.207988	-3.26675
RBM38	-0.857652	9.91499	-2.45968	0.0210549	0.207988	-3.26762
LOC102724552	-0.639827	5.197	-2.45928	0.0210737	0.207988	-3.26836
DHX32	0.784166	4.11111	2.45666	0.0211977	0.208234	-3.2732
WNT4	-0.880616	4.4128	-2.45558	0.0212486	0.208458	-3.27518
GMPR	-0.981563	7.89007	-2.45551	0.021252	0.208458	-3.27532
TTC25	-0.883603	5.95444	-2.45489	0.0212814	0.208581	-3.27646
UBL4B	-1.50251	5.7583	-2.45439	0.0213052	0.208581	-3.27738
RWDD2A	0.718769	4.71732	2.45427	0.0213111	0.208581	-3.27761
BAIAP3	1.24792	3.9172	2.45394	0.021327	0.208581	-3.27822
XLOC_l2_009303	0.684751	2.42087	2.45287	0.0213778	0.208844	-3.28019
AGBL1	-0.597817	3.68365	-2.45079	0.0214773	0.209245	-3.28402
PNLIPRP3	-0.697485	2.04951	-2.44988	0.0215211	0.209351	-3.2857
CNGB1	-0.602971	3.69908	-2.44883	0.0215717	0.209351	-3.28764
CNFN	-0.909726	7.29386	-2.44857	0.0215843	0.209351	-3.28812
LHFPL5	-1.37342	6.92444	-2.4485	0.0215873	0.209351	-3.28824
XLOC_l2_006832	0.637827	2.88633	2.44834	0.0215954	0.209351	-3.28855
FOXN1	-1.23279	4.23638	-2.44814	0.0216047	0.209351	-3.2889
EREG	-0.595804	1.85926	-2.44788	0.0216173	0.209351	-3.28938
HRH3	-0.657216	3.55006	-2.4472	0.0216505	0.209562	-3.29065
LMO1	-0.797931	3.39281	-2.44648	0.0216851	0.209695	-3.29197
LOC101930305	0.695388	2.28914	2.44583	0.0217167	0.209741	-3.29317
TFDP2	-1.39778	8.33622	-2.44376	0.0218169	0.209993	-3.29697
NPTX1	0.588066	2.23907	2.4434	0.0218345	0.209993	-3.29764
LINC00687	-1.14329	6.32492	-2.44202	0.0219018	0.210381	-3.30018
MIOX	-0.683712	3.97732	-2.44067	0.0219679	0.210682	-3.30266
SPTA1	-1.21113	2.93342	-2.44055	0.0219737	0.210682	-3.30288
ARHGEF5	0.649661	3.94373	2.4397	0.0220156	0.210729	-3.30445
H2AFY2	0.636562	3.56269	2.43967	0.0220168	0.210729	-3.30449
ACOX3	0.790716	4.70764	2.43935	0.0220325	0.210729	-3.30508
LOC101927159	-1.06404	5.74282	-2.43787	0.0221055	0.211099	-3.30781
XLOC_l2_011954	-0.664345	2.21815	-2.43784	0.0221067	0.211099	-3.30786
XLOC_l2_012415	0.835814	5.1854	2.43634	0.0221808	0.211266	-3.31062
TBATA	-0.737944	4.39579	-2.4359	0.0222025	0.211266	-3.31142
REG1A	-0.585697	1.90985	-2.43564	0.0222157	0.211266	-3.31191
SNORA71C	-0.855356	5.35586	-2.43548	0.0222236	0.211266	-3.31221
FOXCUT	-1.15888	5.80804	-2.4337	0.0223118	0.21172	-3.31547
MKRN7P	-1.01639	8.38448	-2.43355	0.0223192	0.21172	-3.31574
LINC01225	-0.725509	4.06344	-2.43338	0.0223276	0.21172	-3.31605
LOC729451	-0.973043	6.15155	-2.43323	0.0223348	0.21172	-3.31632
DNAH1	0.66386	5.32543	2.43242	0.0223755	0.211874	-3.31782
HNF4A-AS1	-0.789434	6.33259	-2.43153	0.0224196	0.212172	-3.31944
TACR2	-0.893351	5.59882	-2.43101	0.0224456	0.212227	-3.3204
LOC100129115	-0.764695	5.07778	-2.43042	0.0224754	0.212376	-3.32149
CARHSP1	-0.651282	8.66133	-2.43	0.0224962	0.212376	-3.32226
CTAGE10P	0.708478	3.25044	2.42931	0.0225306	0.21249	-3.32352
WDR60	0.670004	3.8366	2.4283	0.0225813	0.212519	-3.32537
PORCN	-1.30286	11.0473	-2.42818	0.0225872	0.212519	-3.32559
VIPR1	0.607733	5.99435	2.42748	0.0226225	0.212519	-3.32687
RDH10	0.663723	4.0382	2.42708	0.0226429	0.212519	-3.32762
RORA-AS2	-1.28756	4.14006	-2.42636	0.0226793	0.212579	-3.32894
POFUT2	1.02506	2.44909	2.42428	0.0227843	0.213235	-3.33275
SNORA5A	-0.687133	5.43651	-2.42403	0.022797	0.213235	-3.33321
ZBTB41	0.869124	3.93453	2.42343	0.0228271	0.213235	-3.33429
HRC	-1.65695	6.35842	-2.42337	0.0228302	0.213235	-3.3344
SNORD42B	0.730769	3.13524	2.4231	0.0228442	0.213235	-3.33491
FAM131C	-1.48708	13.1359	-2.42242	0.0228788	0.213235	-3.33616
CEP152	0.674522	4.4774	2.42208	0.0228959	0.213235	-3.33677
LOC101929996	-1.46501	4.08239	-2.42123	0.0229391	0.213235	-3.33833
LHB	-1.34048	8.06582	-2.42116	0.0229427	0.213235	-3.33845
CNOT3	-0.766467	9.17282	-2.42104	0.0229487	0.213235	-3.33867
SRRD	-0.781686	7.27669	-2.42076	0.0229629	0.213235	-3.33918
SMPD2	0.88194	4.72554	2.42072	0.022965	0.213235	-3.33926
NKX1-2	-1.33246	12.9771	-2.42029	0.022987	0.213235	-3.34004
CCDC163P	-0.653969	1.90571	-2.41937	0.0230342	0.213235	-3.34174
CDH9	-0.634548	1.99911	-2.41894	0.0230563	0.213235	-3.34253
SNORA71B	-1.25348	6.2776	-2.41892	0.023057	0.213235	-3.34255
GFRA3	-1.20662	6.03554	-2.41848	0.0230795	0.213249	-3.34335
CLPS	-1.06988	5.27709	-2.41833	0.0230874	0.213249	-3.34364
LDLRAD2	0.873374	3.09901	2.41776	0.0231165	0.213365	-3.34467
IPO11	-0.846867	4.66287	-2.41648	0.0231824	0.213805	-3.34702
LINC00342	0.639129	8.25448	2.41614	0.0231997	0.213805	-3.34763
VCY	-0.717812	3.33712	-2.41353	0.0233348	0.214617	-3.35241
XLOC_l2_003732	0.716089	4.51725	2.41313	0.0233553	0.214654	-3.35314
ZNF10	0.704644	4.70234	2.41251	0.0233876	0.214779	-3.35427
XLOC_l2_009773	-1.05264	9.22379	-2.41087	0.0234729	0.214871	-3.35727
ABCA5	0.710321	6.66014	2.41061	0.0234864	0.214871	-3.35775
SNAR-F	0.807424	3.48461	2.40891	0.0235748	0.215228	-3.36084
C9orf173	-1.56333	11.0516	-2.4089	0.0235753	0.215228	-3.36086
SERINC2	0.652616	2.54315	2.40815	0.0236148	0.215437	-3.36224
NGF	-0.712874	3.43221	-2.40777	0.0236345	0.215479	-3.36292
OR1S1	-1.5153	8.04356	-2.40774	0.023636	0.215479	-3.36297
GAL	0.722197	2.66878	2.40707	0.0236711	0.215484	-3.3642
LOC100129324	-0.809276	5.64549	-2.4064	0.0237067	0.215527	-3.36543
CAPN10-AS1	0.720926	3.22287	2.40626	0.0237137	0.215527	-3.36567
KLHL33	-0.63258	6.0211	-2.40587	0.0237343	0.215561	-3.36639
CLDN16	-0.88507	2.50738	-2.40537	0.0237609	0.215561	-3.36731
YARS	1.08096	4.47092	2.40478	0.0237919	0.215561	-3.36839
MUC8	-1.10768	5.13543	-2.40413	0.023826	0.215561	-3.36957
RUNDC3A	-1.11778	5.25668	-2.40377	0.0238453	0.215561	-3.37023
PMEL	-0.934271	2.59764	-2.40376	0.0238457	0.215561	-3.37024
HORMAD2-AS1	-0.622854	5.48075	-2.40293	0.0238893	0.215617	-3.37175
YPEL4	-1.02072	6.21533	-2.40237	0.0239189	0.215672	-3.37277
ZNF205-AS1	-1.24137	8.14249	-2.4015	0.0239652	0.215672	-3.37436
LOC101927993	-0.672099	2.87081	-2.40136	0.0239728	0.215672	-3.37462
LOC100506281	-1.31014	5.54104	-2.39906	0.024095	0.215696	-3.3788
LOC102723630	1.13612	3.40385	2.39884	0.0241064	0.215696	-3.37919
UCKL1	-1.43889	8.27402	-2.39861	0.0241192	0.215696	-3.37963
LINC00514	-0.640414	2.8152	-2.39833	0.0241339	0.215696	-3.38013
MEX3D	-1.00812	10.0856	-2.3978	0.0241621	0.215696	-3.38109
UPF3B	0.739298	5.27281	2.39766	0.0241697	0.215696	-3.38135
LOC101929022	-0.928759	2.56986	-2.39752	0.0241772	0.215696	-3.3816
LOC652276	0.790153	2.63124	2.3974	0.0241838	0.215696	-3.38183
LOC100132272	-1.0519	3.78145	-2.39677	0.0242174	0.215696	-3.38297
FAM229A	-0.75387	9.66047	-2.39602	0.0242576	0.215696	-3.38434
APLP1	0.690437	3.46783	2.39601	0.0242579	0.215696	-3.38434
RERG	-1.34508	4.85235	-2.39582	0.0242682	0.2157	-3.38469
CHST5	-0.8202	2.71515	-2.3955	0.0242855	0.2157	-3.38528
EVPL	-1.02674	10.655	-2.39525	0.024299	0.2157	-3.38574
CYP4F29P	0.811886	2.30163	2.39334	0.024402	0.215941	-3.38922
GRIN3A	-1.01863	4.55339	-2.39296	0.0244223	0.215974	-3.3899
LRP3	-0.785917	6.17023	-2.39263	0.02444	0.215999	-3.3905
LOC100129447	-0.682127	8.48288	-2.3919	0.0244794	0.216057	-3.39182
GPX2	-0.816082	4.12906	-2.39181	0.0244844	0.216057	-3.39199
SLC6A10P	-0.766289	7.42956	-2.3906	0.0245499	0.216069	-3.39419
LCAT	0.754326	4.78896	2.39057	0.0245516	0.216069	-3.39424
SNCB	-0.734263	5.58038	-2.38983	0.0245917	0.216069	-3.39559
LINC01122	-0.651077	6.67565	-2.38956	0.0246063	0.216069	-3.39607
CELF6	-0.693848	8.09589	-2.38934	0.0246183	0.216069	-3.39648
NEGR1	-1.29915	8.48602	-2.38923	0.0246242	0.216069	-3.39667
LOC101929172	-1.2679	6.4034	-2.38901	0.0246362	0.216069	-3.39707
ANKRD33	-1.34714	11.6079	-2.38892	0.024641	0.216069	-3.39723
DUXA	-1.03138	2.73658	-2.38868	0.0246542	0.216111	-3.39767
ODF3L2	-0.859876	7.17901	-2.38815	0.0246831	0.216222	-3.39864
NUP155	0.603398	5.70396	2.3875	0.0247185	0.216222	-3.39981
TEX101	0.599255	3.86546	2.38738	0.0247251	0.216222	-3.40003
C9orf163	-0.674487	7.66515	-2.38669	0.0247629	0.216351	-3.40129
CA2	-0.666707	8.33776	-2.38661	0.0247674	0.216351	-3.40144
KRT9	-0.683873	3.3634	-2.38626	0.0247863	0.216362	-3.40207
LOC441455	-0.860789	10.273	-2.38502	0.0248543	0.216552	-3.40432
SLC17A7	-0.707994	6.50923	-2.38501	0.0248546	0.216552	-3.40433
XLOC_l2_007738	0.628718	2.33014	2.38411	0.0249042	0.216766	-3.40597
KCTD18	0.685195	4.87162	2.38344	0.024941	0.216941	-3.40718
SYT15	-0.714534	4.76043	-2.38276	0.0249786	0.21705	-3.40842
NOVA2	-0.621516	1.8835	-2.38239	0.0249991	0.217107	-3.40909
LINC00106	-1.16891	8.21252	-2.38234	0.0250019	0.217107	-3.40918
CD22	0.904997	5.18747	2.38193	0.0250246	0.217221	-3.40993
R3HDML	-1.35443	2.99603	-2.3818	0.0250318	0.217221	-3.41016
LOC102723554	0.592055	1.85071	2.38134	0.0250572	0.217224	-3.411
LOC100131000	0.749929	3.7803	2.38108	0.0250712	0.217254	-3.41146
LOC101928813	-0.599628	6.18946	-2.38054	0.0251013	0.217316	-3.41244
HAGH	-0.711161	12.4454	-2.37976	0.0251444	0.217541	-3.41385
LOC145783	0.892448	4.13844	2.37962	0.0251524	0.217541	-3.41412
CHCHD6	0.794112	2.95976	2.37846	0.0252167	0.217679	-3.41621
OR6W1P	-1.32836	4.89034	-2.37783	0.0252515	0.217679	-3.41735
TPTEP1	-0.633959	3.60199	-2.37736	0.0252778	0.217679	-3.4182
FN3K	-0.998063	3.00094	-2.37722	0.0252858	0.217679	-3.41846
LYG1	0.596519	5.75177	2.37617	0.0253443	0.21796	-3.42036
FEN1	0.75471	3.86109	2.37545	0.0253842	0.21796	-3.42165
ABCC4	-0.778959	4.10252	-2.37528	0.025394	0.21796	-3.42197
IRG1	-0.700052	1.91745	-2.37447	0.025439	0.218202	-3.42342
TTI1	-0.693706	8.72275	-2.37221	0.0255661	0.218725	-3.42752
CLCN1	-0.972715	3.92262	-2.37087	0.0256419	0.218853	-3.42995
ALOXE3	-1.23818	3.91198	-2.37086	0.0256422	0.218853	-3.42996
ALPPL2	-1.02878	8.71345	-2.37064	0.0256546	0.218853	-3.43035
DYX1C1	0.595435	5.55291	2.37012	0.0256842	0.21886	-3.4313
NEU3	-0.654059	2.22976	-2.36914	0.0257394	0.219042	-3.43306
LOC728903	1.06179	3.26626	2.3678	0.0258155	0.219187	-3.43549
IRAK1	-0.623993	7.69104	-2.3675	0.0258329	0.219223	-3.43604
LINC00367	-0.723138	3.65018	-2.36665	0.0258813	0.219223	-3.43758
AMDHD1	0.842341	4.55046	2.36646	0.0258917	0.219223	-3.43791
FAM138A	-0.697277	4.86897	-2.36639	0.0258957	0.219223	-3.43803
DIP2A	0.684733	4.44467	2.36599	0.0259186	0.219274	-3.43876
ZFP69	0.723927	4.51947	2.36416	0.0260232	0.219763	-3.44207
FSTL3	0.729858	4.05951	2.36379	0.0260442	0.219835	-3.44273
EPHX3	-0.801847	9.18635	-2.36357	0.0260572	0.219873	-3.44314
OSMR-AS1	-0.753651	4.2638	-2.36311	0.0260835	0.220024	-3.44397
KRTAP5-4	-0.653047	5.17517	-2.36241	0.0261237	0.220148	-3.44523
AGAP1	0.677275	3.78553	2.36191	0.0261522	0.220174	-3.44612
LOC102725415	-0.610775	3.87189	-2.36084	0.0262135	0.220281	-3.44804
DEFB124	-0.687717	4.19239	-2.36077	0.0262177	0.220281	-3.44818
SHD	-1.0761	6.36945	-2.36012	0.0262553	0.220418	-3.44935
CLK2	0.684436	5.60115	2.36008	0.0262576	0.220418	-3.44942
FOCAD-AS1	0.732394	3.44528	2.35931	0.0263017	0.220646	-3.4508
MKRN1	-0.731928	11.7443	-2.35914	0.0263119	0.22066	-3.45112
PDZD4	0.784375	3.77859	2.35771	0.0263948	0.221224	-3.4537
PDZK1IP1	-1.00981	9.22432	-2.3569	0.0264419	0.221338	-3.45516
DCAF12	-0.987196	10.5209	-2.35682	0.0264464	0.221338	-3.4553
PRPF31	0.692256	6.86488	2.35663	0.0264572	0.221338	-3.45564
LINC01001	-1.00979	13.8317	-2.35524	0.0265383	0.221495	-3.45815
PPDPF	-0.764261	12.9781	-2.35461	0.0265749	0.221719	-3.45928
C9orf171	-1.11165	2.49896	-2.35428	0.0265941	0.221737	-3.45987
LAMB1	-0.599006	3.90369	-2.35361	0.0266333	0.221921	-3.46108
SNORA71D	-0.692164	6.15521	-2.35268	0.0266877	0.22216	-3.46275
MUSK	-0.94859	5.14461	-2.35038	0.0268225	0.222783	-3.46688
IL1F10	-0.828306	3.75507	-2.34999	0.0268454	0.222899	-3.46758
NCAM2	-0.734615	3.03397	-2.34985	0.0268537	0.222899	-3.46784
LOC100128002	-0.721241	6.48986	-2.34888	0.0269113	0.222975	-3.46959
NOTO	-1.53578	3.99105	-2.34883	0.0269141	0.222975	-3.46968
ANKK1	0.823231	2.21036	2.34858	0.0269285	0.222975	-3.47012
IFNL2	-0.699395	5.19925	-2.34796	0.0269652	0.223041	-3.47124
HOXA10-AS	-0.677755	5.57531	-2.34755	0.0269898	0.223173	-3.47198
SLCO4A1-AS1	-0.610617	5.81908	-2.34611	0.0270748	0.223378	-3.47456
LOC100131907	-1.10191	2.00482	-2.34593	0.0270855	0.223395	-3.47488
TEFM	-0.921713	7.40647	-2.34356	0.0272265	0.223958	-3.47914
HDHD3	0.938488	2.80068	2.34202	0.0273188	0.224026	-3.48191
SSH3	0.953372	3.21549	2.34195	0.0273228	0.224026	-3.48204
TBL3	-0.688389	6.446	-2.34176	0.0273342	0.224026	-3.48238
HDAC5	-0.766877	8.33864	-2.34058	0.027405	0.224249	-3.48449
SMOC1	-0.721959	4.40957	-2.34016	0.0274301	0.224326	-3.48525
CCL8	-1.15814	1.93665	-2.34003	0.0274377	0.224326	-3.48547
ANKRD9	-0.724487	7.83535	-2.3399	0.0274457	0.224326	-3.48571
ESRRB	-0.791243	2.84957	-2.33969	0.0274585	0.224326	-3.48609
GRAP	0.786002	3.3329	2.33957	0.0274656	0.224326	-3.48631
UBQLN3	-0.62363	1.94647	-2.33905	0.0274966	0.224382	-3.48723
HBBP1	-1.01402	3.14626	-2.33893	0.0275039	0.224382	-3.48745
FAM219A	-0.66191	7.50519	-2.33887	0.0275076	0.224382	-3.48756
LINC00841	-0.608334	2.27919	-2.33836	0.0275386	0.224494	-3.48848
MAFIP	-0.773072	5.04902	-2.33784	0.0275697	0.224536	-3.48941
DUX4	-1.09744	7.82733	-2.33718	0.0276097	0.224791	-3.49059
LOC102725454	-1.51473	6.87688	-2.33618	0.0276698	0.224859	-3.49237
TTC22	-0.653795	3.91641	-2.33611	0.0276743	0.224859	-3.49251
DPYSL4	-0.631504	5.98381	-2.33505	0.0277385	0.224993	-3.49441
GMPPB	0.909712	4.04135	2.33449	0.0277722	0.22509	-3.4954
GALNT2	0.779494	5.05797	2.3339	0.0278084	0.22509	-3.49647
FOXK1	0.785262	5.55997	2.33336	0.0278411	0.22509	-3.49743
THSD7A	-0.67332	1.82966	-2.33334	0.0278424	0.22509	-3.49747
MINK1	0.875579	3.78733	2.333	0.0278628	0.22509	-3.49807
LOC101928067	-0.734707	2.58674	-2.333	0.0278631	0.22509	-3.49808
FLJ44635	0.710255	2.9795	2.33263	0.0278856	0.225201	-3.49874
ABHD10	-0.68501	2.05589	-2.33159	0.0279491	0.225343	-3.5006
LOC200609	0.780628	3.49749	2.32964	0.0280685	0.225609	-3.50409
LOC102724420	0.663558	2.96866	2.32937	0.0280848	0.225609	-3.50457
NEXN	-0.647481	5.69396	-2.32854	0.028136	0.225609	-3.50606
GPR88	-0.837346	7.22807	-2.32849	0.0281387	0.225609	-3.50614
XLOC_l2_014171	-0.636363	5.36133	-2.32816	0.0281594	0.225609	-3.50674
KCNQ3	-1.51781	9.2023	-2.32787	0.0281769	0.225609	-3.50725
LOC101928237	-1.38975	7.81062	-2.32757	0.0281954	0.225609	-3.50778
SLC39A5	0.589243	2.28288	2.32719	0.0282188	0.225609	-3.50846
FP6628	0.700214	2.56951	2.32671	0.0282489	0.225609	-3.50933
ZNF121	0.688382	3.18198	2.3243	0.0283979	0.225874	-3.51364
LINC01163	0.594873	4.21312	2.32343	0.0284518	0.225874	-3.51519
ZNF205	-0.616779	4.98933	-2.32312	0.0284706	0.225874	-3.51573
VWCE	-0.955815	8.1465	-2.32306	0.0284746	0.225874	-3.51585
LOC100272216	0.686665	5.2282	2.32185	0.02855	0.225998	-3.51801
TSPYL2	0.599629	3.8604	2.32159	0.0285659	0.226055	-3.51847
FKBP1B	-0.76427	7.09877	-2.32098	0.0286042	0.226177	-3.51957
FLJ10038	0.784524	5.70742	2.32079	0.0286162	0.226177	-3.51991
TFF1	-1.28854	7.59036	-2.32052	0.0286326	0.226194	-3.52038
LOC102723376	-0.957082	5.97072	-2.3196	0.0286901	0.226485	-3.52202
SPATA41	0.585186	2.30141	2.31793	0.0287951	0.226938	-3.52501
TMC3-AS1	-0.651964	3.79655	-2.3175	0.0288216	0.226938	-3.52576
ENTPD2	0.696142	4.68291	2.31701	0.0288524	0.226938	-3.52663
NATD1	-0.810465	4.79111	-2.31682	0.0288648	0.226946	-3.52698
LOC100133286	-1.5523	12.3727	-2.31647	0.0288869	0.226946	-3.52761
KLF16	-0.636508	10.4476	-2.31578	0.0289303	0.226946	-3.52884
LOC101927334	-1.48041	8.08491	-2.31428	0.0290247	0.226946	-3.5315
XLOC_l2_005314	-1.23649	8.8797	-2.31383	0.029053	0.226946	-3.5323
CCDC78	-1.52983	12.2099	-2.31382	0.0290536	0.226946	-3.53232
RASGEF1C	-0.831929	2.38533	-2.31325	0.0290897	0.227017	-3.53333
PRKAR2A-AS1	-0.658203	8.92995	-2.31232	0.0291491	0.227275	-3.535
LOC100129931	-1.06806	6.62747	-2.31041	0.0292707	0.227708	-3.5384
GBP6	-0.879202	2.75952	-2.31032	0.0292761	0.227708	-3.53856
DUSP16	-0.930661	5.94389	-2.31023	0.0292816	0.227708	-3.53871
XLOC_l2_004546	-1.14262	2.7798	-2.30995	0.0292997	0.227708	-3.53921
LRSAM1	0.593165	5.76786	2.30844	0.0293962	0.2281	-3.5419
PPIE	0.705843	5.68089	2.30818	0.029413	0.2281	-3.54237
CLEC1B	-0.699285	6.37801	-2.30739	0.0294632	0.228149	-3.54376
CD80	-0.925356	3.20105	-2.30647	0.0295226	0.228336	-3.54541
LOC100132874	-0.595784	6.15159	-2.30613	0.0295441	0.228373	-3.54601
ZNF799	0.815267	3.45686	2.3049	0.0296232	0.22857	-3.54819
FLJ46363	-0.680878	2.73942	-2.30442	0.0296542	0.228667	-3.54904
C9orf9	0.842241	2.52433	2.30425	0.0296656	0.228667	-3.54936
CRYAB	0.698101	3.15081	2.3034	0.0297202	0.228694	-3.55086
SYNC	0.731874	5.35589	2.30319	0.0297339	0.228694	-3.55124
ARHGEF9-IT1	-1.46701	4.12887	-2.30315	0.0297362	0.228694	-3.5513
HOOK2	0.778369	5.49796	2.3029	0.0297527	0.228715	-3.55175
ADIPOR1	-0.802533	10.1791	-2.30238	0.0297861	0.228874	-3.55267
KIFC3	-0.839151	4.77992	-2.30206	0.029807	0.228899	-3.55325
GIPR	-1.30893	7.48485	-2.30182	0.0298224	0.228914	-3.55367
HUS1	0.74502	3.11052	2.30162	0.0298354	0.228914	-3.55402
MOS	-0.606208	5.6857	-2.30082	0.0298875	0.228976	-3.55545
SNORD60	0.705847	3.56698	2.29938	0.0299808	0.229217	-3.558
PRM1	-0.746596	3.33252	-2.29913	0.0299972	0.229275	-3.55844
LRFN2	0.80119	3.46908	2.29829	0.0300523	0.229337	-3.55994
GLIS1	-0.964675	4.90732	-2.29799	0.0300718	0.229337	-3.56047
PHKG2	0.59723	4.02032	2.29766	0.0300933	0.229337	-3.56105
LINC00641	0.68348	3.32346	2.29738	0.0301113	0.229337	-3.56154
LRRC3-AS1	-1.36435	4.29022	-2.29596	0.0302046	0.229584	-3.56407
GRASPOS	-0.682064	4.60243	-2.29588	0.0302096	0.229584	-3.5642
PROB1	-0.918629	2.96858	-2.29513	0.0302588	0.229584	-3.56554
UBE2E1	0.668558	4.02085	2.29464	0.0302911	0.229584	-3.56641
FAM46C	-0.989056	11.087	-2.29408	0.0303276	0.229584	-3.56739
ZNF74	0.638461	3.46165	2.29395	0.030336	0.229584	-3.56762
C12orf60	0.722542	2.69569	2.2937	0.0303531	0.229584	-3.56808
C2orf88	-0.993629	6.88538	-2.2934	0.0303727	0.229584	-3.5686
LINC00083	-1.44279	9.48991	-2.29318	0.0303871	0.229584	-3.56899
VIPR1-AS1	-1.46248	8.95054	-2.29294	0.0304028	0.229604	-3.56941
RPL3	0.608344	13.5363	2.29281	0.0304117	0.229605	-3.56965
EHD4-AS1	-1.03241	8.57349	-2.29236	0.0304415	0.229682	-3.57045
CLN8	0.663151	4.14245	2.29196	0.0304674	0.229682	-3.57115
TAF5	0.606579	2.88578	2.29175	0.0304814	0.229682	-3.57152
FBXL12	0.665989	4.39745	2.29171	0.0304839	0.229682	-3.57159
TMEM145	-1.10098	5.68694	-2.28972	0.0306159	0.230042	-3.57512
FSTL1	-0.821268	6.12206	-2.28907	0.0306591	0.2302	-3.57627
DCAF12L2	-1.26459	8.28111	-2.28842	0.0307022	0.230396	-3.57741
SLC35D1	0.585576	3.72762	2.28673	0.0308148	0.230703	-3.5804
LRRC3C	-0.67068	5.02702	-2.28641	0.0308361	0.230795	-3.58097
C11orf80	0.656755	3.00961	2.28541	0.0309035	0.23084	-3.58275
TP53I11	0.597843	4.27606	2.28539	0.0309046	0.23084	-3.58277
SNORD70	0.700177	3.32148	2.28533	0.0309088	0.23084	-3.58289
PSPH	1.22098	8.15455	2.28343	0.0310357	0.231005	-3.58623
LOC100507747	-1.13987	13.0421	-2.28325	0.0310484	0.231005	-3.58656
CMA1	-0.806512	3.23339	-2.2832	0.0310513	0.231005	-3.58664
PPBPP2	-0.844197	2.58521	-2.28228	0.0311136	0.231244	-3.58827
ETV7	-1.76194	4.82232	-2.2822	0.0311187	0.231244	-3.58841
XLOC_l2_009571	0.762585	4.98939	2.28063	0.0312244	0.231499	-3.59118
MTSS1L	-0.600664	1.71442	-2.28008	0.031262	0.231555	-3.59216
SMR3A	-1.5456	9.05865	-2.27928	0.0313159	0.231613	-3.59356
LINC01273	-0.690812	2.42794	-2.27852	0.0313674	0.23173	-3.5949
DPT	-0.968487	6.00502	-2.27799	0.0314034	0.231746	-3.59584
RPS15AP10	0.60128	6.62032	2.2779	0.0314094	0.231746	-3.59599
NQO1	-0.682038	1.94877	-2.27711	0.0314636	0.231992	-3.5974
LRRC74A	-0.935613	2.38853	-2.27684	0.0314818	0.231992	-3.59787
LOC113230	-0.719827	5.82914	-2.27585	0.0315494	0.232163	-3.59962
MAP1LC3A	-1.08717	6.82779	-2.27487	0.0316162	0.23247	-3.60134
CA6	-0.637928	3.2594	-2.27406	0.0316717	0.232623	-3.60277
FSD2	-0.772024	2.55208	-2.27379	0.03169	0.232692	-3.60325
DCT	-1.52169	7.37857	-2.27362	0.0317014	0.23271	-3.60354
XLOC_l2_014423	0.830788	2.98218	2.27327	0.0317258	0.232737	-3.60417
XLOC_l2_001421	-0.853621	2.85027	-2.27305	0.0317409	0.232737	-3.60456
LOC149950	-1.26703	8.05262	-2.27053	0.0319138	0.233345	-3.60898
NYX	-1.59302	11.8548	-2.26936	0.0319945	0.233617	-3.61104
TDRD9	0.624222	6.1032	2.2693	0.0319987	0.233617	-3.61115
RPP25	-1.19381	8.22212	-2.26882	0.032032	0.233617	-3.612
LOC102723621	0.844676	3.14582	2.26843	0.0320589	0.233617	-3.61268
SLC18A3	-1.01509	7.37949	-2.2681	0.0320818	0.233719	-3.61326
LOC101927479	-0.633595	1.62041	-2.26744	0.0321273	0.233984	-3.61442
LOC102724758	-0.724664	5.52449	-2.26724	0.0321416	0.233988	-3.61478
DLGAP4-AS1	-1.22232	6.13342	-2.26581	0.0322405	0.234428	-3.61728
TNFAIP6	-0.753341	9.04201	-2.26524	0.0322808	0.23451	-3.6183
PRSS41	0.612258	1.70839	2.26486	0.0323071	0.23457	-3.61897
OTOR	-1.3321	3.07306	-2.26428	0.0323475	0.234625	-3.61998
FCGR1A	-0.84546	5.91958	-2.26258	0.032466	0.234856	-3.62296
HDGFRP3	0.814412	3.53512	2.26212	0.0324985	0.234856	-3.62378
CEACAM18	-1.10657	3.25692	-2.26102	0.0325755	0.235138	-3.62571
PADI3	-0.619037	2.00341	-2.25884	0.0327289	0.235525	-3.62953
KLHDC8A	-1.02264	4.12057	-2.25867	0.0327412	0.235548	-3.62984
LOC727721	-1.31585	7.19321	-2.2583	0.0327672	0.235578	-3.63048
FKBP8	-0.789814	10.6006	-2.25808	0.0327823	0.235578	-3.63086
PHOSPHO1	-0.870339	13.083	-2.25687	0.0328679	0.235871	-3.63298
ZNF736	0.623307	4.37194	2.25652	0.0328933	0.235988	-3.63361
ZBTB9	0.982786	3.49731	2.25444	0.0330407	0.236686	-3.63725
OR8U1	-0.83395	2.84308	-2.25367	0.0330952	0.236913	-3.63859
C17orf74	0.782406	3.88871	2.25339	0.0331155	0.236993	-3.63909
HBQ1	-0.707175	14.902	-2.25307	0.0331382	0.237025	-3.63965
OR52I2	0.785709	3.24751	2.25281	0.0331566	0.237091	-3.6401
EFNA1	-1.21244	6.59685	-2.25131	0.0332642	0.237583	-3.64274
TTTY16	-1.39019	10.8519	-2.25121	0.033271	0.237583	-3.64291
LALBA	-1.66175	7.61417	-2.25101	0.0332853	0.237583	-3.64326
ZNF57	0.839855	3.31973	2.25099	0.033287	0.237583	-3.6433
LOC102724448	0.621397	3.83555	2.25094	0.0332901	0.237583	-3.64337
NMU	0.804732	2.4305	2.25015	0.0333468	0.237724	-3.64476
SLIT1-AS1	-0.683959	2.26616	-2.25	0.033358	0.237724	-3.64503
FAIM2	-0.667143	3.33324	-2.24976	0.0333752	0.237724	-3.64545
LOC102724795	-0.669422	2.4014	-2.2479	0.0335089	0.238088	-3.6487
AGBL5-AS1	-0.684154	2.56931	-2.24606	0.0336418	0.238464	-3.65193
CNTNAP3P2	0.849684	2.99357	2.24532	0.0336953	0.238627	-3.65322
ORM1	1.18519	7.83066	2.24522	0.0337023	0.238627	-3.65339
HLA-DRB6	-1.07859	1.99621	-2.24362	0.0338183	0.239058	-3.65618
LINC00417	0.793873	2.33693	2.24268	0.0338867	0.239215	-3.65782
HSD11B2	0.640667	1.97823	2.24198	0.0339376	0.239509	-3.65904
LINC00884	-1.41474	5.88922	-2.24121	0.0339937	0.239582	-3.66039
LOC101928521	-0.957177	6.45216	-2.24068	0.0340323	0.239582	-3.66131
ST20-AS1	0.656655	2.71058	2.24052	0.0340445	0.239582	-3.6616
SLC6A19	-0.800557	2.62718	-2.24051	0.034045	0.239582	-3.66162
LOC101927835	-1.19091	2.78691	-2.24033	0.0340585	0.239582	-3.66194
PPAN	-0.960316	6.42798	-2.23803	0.0342265	0.240291	-3.66594
C4orf27	0.766128	5.2288	2.23703	0.0343004	0.240566	-3.66769
VWA2	-0.813771	3.96101	-2.23673	0.0343225	0.240591	-3.66822
PF4V1	-0.840075	7.20081	-2.23621	0.0343608	0.240608	-3.66912
CNPY4	0.629484	4.48034	2.23591	0.0343827	0.240608	-3.66964
OR7E91P	0.611668	4.32944	2.23556	0.0344083	0.240608	-3.67024
GATM	0.611006	4.32024	2.23461	0.0344789	0.240746	-3.67191
C16orf71	-0.601125	1.91628	-2.23454	0.0344837	0.240746	-3.67202
LINC01082	-0.619321	1.85949	-2.23234	0.0346469	0.24137	-3.67586
LOC101929949	-0.777364	1.99504	-2.2314	0.0347166	0.241463	-3.67749
IGSF6	-0.671387	9.70162	-2.2302	0.0348065	0.241571	-3.6796
SCOC	0.661951	3.79641	2.22949	0.0348595	0.24168	-3.68083
XLOC_l2_006575	0.742105	2.82987	2.22911	0.0348875	0.241686	-3.68148
FOXJ1	0.620982	1.94231	2.22909	0.0348891	0.241686	-3.68152
TAT	-0.596729	2.11402	-2.22901	0.0348954	0.241686	-3.68167
AGPAT6	0.692142	5.66436	2.22818	0.0349571	0.24188	-3.6831
PAN2	0.745504	5.26612	2.22719	0.0350311	0.242119	-3.68482
ZNF446	-0.601918	9.54066	-2.2268	0.0350605	0.242119	-3.6855
ZNF513	0.659354	5.40124	2.22606	0.0351158	0.242185	-3.68678
LOC102724811	-0.610997	3.41601	-2.22556	0.0351536	0.242281	-3.68766
ZFP42	0.601429	2.24855	2.22377	0.0352889	0.242473	-3.69078
LOC100129675	0.636156	3.17909	2.22354	0.0353058	0.242473	-3.69116
CSF1	-0.650079	4.25659	-2.22334	0.0353213	0.242473	-3.69152
HESX1	-0.984897	2.16549	-2.22272	0.0353683	0.242473	-3.6926
ZNF492	0.643577	2.62059	2.22257	0.0353791	0.242473	-3.69285
TNS1	-0.68482	6.70723	-2.22252	0.0353834	0.242473	-3.69295
LINC00942	-0.625736	2.67663	-2.22221	0.0354068	0.242473	-3.69348
LGR6	-1.22551	10.2581	-2.22123	0.0354806	0.242473	-3.69518
MAN2B2	0.590427	6.06895	2.22089	0.035507	0.242473	-3.69578
PVRL3-AS1	-0.591649	2.63772	-2.22061	0.035528	0.242473	-3.69626
IL1RN	-0.600162	9.51554	-2.22033	0.0355489	0.242473	-3.69674
LOC102724604	-0.954894	2.63508	-2.22016	0.0355623	0.242473	-3.69704
FOXF1	-0.730437	1.841	-2.21863	0.0356789	0.24278	-3.6997
LINC00400	-1.19844	4.76474	-2.21853	0.0356865	0.24278	-3.69987
SLC23A1	-0.698139	2.05586	-2.21807	0.0357217	0.242859	-3.70067
TAS2R10	0.841453	3.73642	2.21785	0.0357385	0.242909	-3.70105
LOC100128276	-0.725115	8.20328	-2.21491	0.0359637	0.243865	-3.70615
SLC22A11	-0.657228	2.91549	-2.21314	0.0360998	0.244444	-3.70922
XLOC_l2_009468	-1.20602	6.12016	-2.21229	0.0361648	0.244444	-3.71068
LOC100131372	-0.709886	3.6206	-2.21216	0.0361747	0.244444	-3.7109
DXO	0.59445	5.55171	2.21187	0.0361971	0.244444	-3.7114
LOC102723390	0.800381	4.55537	2.21155	0.0362225	0.244444	-3.71197
SMIM1	-0.887028	8.57854	-2.21138	0.0362353	0.244444	-3.71226
C1QTNF3	0.809803	3.03521	2.21127	0.0362438	0.244444	-3.71245
LOC102723854	-0.7369	3.53611	-2.2112	0.0362495	0.244444	-3.71258
MYL9	-0.843571	5.57081	-2.21117	0.0362515	0.244444	-3.71262
HCG23	0.652553	1.85143	2.2107	0.0362876	0.244444	-3.71343
SDR42E1	0.760115	2.79709	2.21033	0.0363166	0.244444	-3.71408
LRRC6	0.992424	5.34832	2.2099	0.0363503	0.244444	-3.71483
LOC100129581	-1.12791	2.62903	-2.20945	0.036385	0.244472	-3.7156
ZNF578	-0.94323	6.80528	-2.20936	0.0363921	0.244472	-3.71576
BLOC1S2	0.847753	9.66094	2.207	0.0365753	0.245195	-3.71983
LOC101929494	-0.768292	6.03393	-2.20644	0.0366191	0.245423	-3.7208
LINC01256	-0.667266	1.73737	-2.20593	0.0366589	0.245474	-3.72168
CYP2A13	-0.851296	2.69901	-2.20487	0.0367416	0.245676	-3.72351
LOC101927636	-0.855614	2.63714	-2.20133	0.03702	0.246774	-3.72963
LOC101927356	-0.60026	2.32312	-2.20032	0.0370998	0.247243	-3.73138
NCAPH	-1.40677	5.95781	-2.19937	0.0371745	0.247614	-3.73301
ZFP28	-0.60988	1.95685	-2.19758	0.0373164	0.248154	-3.73609
C5orf58	-0.706457	2.94516	-2.19472	0.0375443	0.249363	-3.74103
TBKBP1	-0.797508	8.82019	-2.19439	0.0375711	0.249424	-3.7416
PRUNE	0.953817	2.37103	2.19378	0.0376192	0.249524	-3.74264
CRLF1	-1.13491	4.51511	-2.19092	0.0378489	0.250436	-3.74757
NXPH4	0.862026	3.93445	2.19065	0.0378705	0.250515	-3.74803
THBS1	-0.781518	5.2717	-2.18993	0.037929	0.250734	-3.74928
PEF1	-0.821057	9.2038	-2.18983	0.037937	0.250734	-3.74945
IGHMBP2	0.832074	4.49352	2.18976	0.0379423	0.250734	-3.74957
LOC101927550	-0.858245	5.95021	-2.18943	0.037969	0.250847	-3.75014
FAM180A	-1.16485	6.85556	-2.18883	0.0380176	0.250976	-3.75117
CDX1	-0.899922	4.51322	-2.18769	0.0381099	0.25118	-3.75313
CCL3	0.902516	9.90123	2.18725	0.0381452	0.25118	-3.75388
PLA2G2A	-0.679298	2.31476	-2.18666	0.0381933	0.251412	-3.75491
LOC101928973	-0.606536	8.00874	-2.18561	0.0382779	0.251687	-3.7567
MLYCD	0.713	3.48946	2.18547	0.0382893	0.251687	-3.75694
ZNF235	-0.607483	6.51341	-2.18518	0.0383128	0.251687	-3.75743
SMG9	0.8471	4.44089	2.1847	0.0383518	0.251687	-3.75826
TUB-AS1	-0.710771	3.13028	-2.18431	0.0383837	0.251687	-3.75893
LOC100129397	-0.695275	1.77909	-2.18359	0.0384426	0.251734	-3.76017
XCR1	-0.819025	5.48855	-2.1819	0.0385803	0.252345	-3.76306
AGAP2-AS1	-0.728277	2.59956	-2.18169	0.0385978	0.252368	-3.76343
GAS2L1P2	-0.600306	5.63793	-2.18099	0.0386556	0.252491	-3.76464
PCDHA7	-0.702163	5.25405	-2.18031	0.0387108	0.252598	-3.7658
GDPD3	0.966659	3.7423	2.17997	0.0387387	0.252641	-3.76638
LOC101928532	-0.893898	6.3598	-2.17908	0.0388124	0.252705	-3.76792
KCNN2	0.705864	2.08851	2.17883	0.0388329	0.252705	-3.76834
CORT	-1.4953	9.50029	-2.17881	0.0388343	0.252705	-3.76837
LINC01478	-0.683671	5.55113	-2.17827	0.0388786	0.252881	-3.76929
BTNL8	0.802593	7.48657	2.17754	0.0389386	0.253061	-3.77054
LOC101928782	-0.585993	3.66082	-2.17722	0.0389654	0.25308	-3.7711
NLRP6	1.02337	3.54144	2.17667	0.039011	0.253094	-3.77205
MKRN3	0.731923	2.23973	2.17638	0.0390347	0.253185	-3.77254
LOC101927551	-0.746884	1.85302	-2.17456	0.0391857	0.253594	-3.77566
CCDC64B	0.696729	5.71495	2.17306	0.0393103	0.253863	-3.77823
DDN	-1.01698	5.1649	-2.17194	0.0394035	0.253896	-3.78014
LOC155060	0.666911	3.75598	2.17176	0.0394183	0.253896	-3.78044
CDK5R2	-0.743071	5.31538	-2.16942	0.039614	0.254715	-3.78445
LOC102724679	-0.718717	6.45579	-2.16928	0.0396259	0.254728	-3.78469
FOXD4L5	-0.59042	1.83552	-2.16908	0.0396429	0.254743	-3.78504
C6orf164	0.661677	3.41073	2.16834	0.0397048	0.254743	-3.7863
XLOC_l2_000423	-0.646346	2.13381	-2.16691	0.039825	0.255083	-3.78874
INO80	0.604077	2.74862	2.16682	0.0398328	0.255083	-3.7889
UBXN6	-0.79676	9.14044	-2.16676	0.0398378	0.255083	-3.789
LOC101927645	-1.25074	4.83114	-2.16656	0.0398548	0.255125	-3.78934
LOC392196	-0.59038	3.98458	-2.16601	0.0399011	0.255214	-3.79028
CA1	-1.36084	9.72475	-2.16538	0.0399536	0.255362	-3.79135
TMEM253	0.705261	2.55132	2.16498	0.0399877	0.255436	-3.79203
XLOC_l2_011118	-0.910898	4.47962	-2.16467	0.040014	0.255436	-3.79257
XLOC_l2_001771	-0.682605	2.58381	-2.16458	0.0400213	0.255436	-3.79271
RGS14	0.628947	7.88456	2.16444	0.0400333	0.25545	-3.79296
CD109	0.63179	3.12813	2.16429	0.0400464	0.255471	-3.79322
COL26A1	-0.591213	3.64303	-2.16273	0.040178	0.255722	-3.79587
HCG25	-1.03878	6.49863	-2.16266	0.0401844	0.255722	-3.796
LOC102725283	-0.72353	2.25656	-2.16221	0.0402224	0.255902	-3.79676
C1orf216	0.711212	2.92139	2.16194	0.0402455	0.255923	-3.79723
GABRG2	0.776213	3.21241	2.16162	0.0402729	0.256035	-3.79778
LOC100128233	-1.03683	3.0723	-2.16138	0.0402926	0.256037	-3.79817
NEK3	0.759828	5.33578	2.16067	0.040353	0.256293	-3.79938
LYL1	-0.809653	8.12769	-2.16045	0.040372	0.256345	-3.79976
CRYZ	0.60976	3.90322	2.16032	0.0403835	0.256345	-3.79999
KGFLP1	0.71714	4.55918	2.15991	0.0404184	0.256345	-3.80069
SLC6A8	-0.986749	7.27579	-2.15965	0.0404402	0.256345	-3.80113
FBXO7	-0.683971	13.1226	-2.1573	0.0406418	0.256808	-3.80514
ACSM5	-0.615206	6.3377	-2.15595	0.0407576	0.257168	-3.80744
XLOC_l2_007033	0.638206	2.511	2.15591	0.0407604	0.257168	-3.80749
HBZ	-1.21788	5.61784	-2.15531	0.0408125	0.257198	-3.80852
FAM20C	-0.590199	6.38317	-2.15293	0.0410176	0.258047	-3.81257
USP46	0.696189	2.50194	2.15249	0.0410556	0.258047	-3.81332
LOC729930	-0.899949	2.88711	-2.15211	0.0410888	0.258047	-3.81397
XLOC_l2_001687	-0.648997	3.63238	-2.15121	0.0411667	0.258193	-3.8155
KANSL3	0.686902	4.5921	2.14907	0.0413528	0.258817	-3.81914
ZBED2	0.726254	2.08234	2.14756	0.0414842	0.259229	-3.8217
LOC286382	-0.620769	5.29756	-2.14727	0.0415101	0.259266	-3.8222
HMX2	-1.41755	7.35778	-2.14685	0.0415467	0.25937	-3.82291
NAT14	-1.12573	8.13963	-2.14594	0.0416258	0.259641	-3.82445
LOC389273	-1.01223	5.67626	-2.14505	0.0417043	0.259791	-3.82597
LOC102723744	0.75369	2.81526	2.1422	0.0419551	0.260585	-3.8308
XLOC_l2_003666	-0.699352	2.00156	-2.14212	0.0419621	0.260585	-3.83094
CEBPD	-0.634095	11.6762	-2.14076	0.042082	0.260651	-3.83324
TDRG1	-0.866709	9.31996	-2.14075	0.0420827	0.260651	-3.83325
PRIMA1	-0.707602	5.68568	-2.14053	0.0421021	0.260651	-3.83362
NMBR	-0.597444	2.07415	-2.14042	0.0421126	0.260651	-3.83382
KCNK17	0.691818	2.48005	2.13997	0.0421525	0.260651	-3.83458
LRRC61	0.729753	4.12779	2.13954	0.0421898	0.260651	-3.8353
SCGB3A1	-0.964139	13.5876	-2.13934	0.0422083	0.260651	-3.83565
TSPAN1	-0.607722	5.43866	-2.13885	0.0422516	0.260699	-3.83648
FETUB	-0.642848	1.77449	-2.13844	0.0422876	0.260742	-3.83716
EN2	-0.682022	10.4252	-2.13778	0.0423468	0.260865	-3.83829
SSTR3	-0.82513	7.23324	-2.13775	0.0423489	0.260865	-3.83833
BCO2	0.787477	4.42962	2.13698	0.0424178	0.261042	-3.83964
SORBS3	-1.01787	13.7257	-2.13549	0.0425504	0.261371	-3.84216
TMPRSS7	-0.712068	2.87522	-2.13548	0.0425517	0.261371	-3.84218
NCR3	0.614643	7.50587	2.13439	0.0426493	0.261722	-3.84403
XLOC_l2_003335	-0.610555	1.97634	-2.13414	0.0426715	0.261797	-3.84445
IL17REL	-1.50199	8.24372	-2.13262	0.0428082	0.262387	-3.84702
LOC100996349	-1.03017	4.7142	-2.13208	0.0428565	0.262497	-3.84793
PAGE2B	-1.17751	5.7849	-2.13087	0.042965	0.26279	-3.84997
GOLGA6L9	0.602193	5.5323	2.1306	0.0429898	0.26288	-3.85043
A4GALT	-0.661871	4.6335	-2.12885	0.0431478	0.263288	-3.85339
FLJ44674	-1.12863	2.68427	-2.12825	0.0432017	0.263493	-3.85439
OR10Z1	-0.68791	1.84409	-2.1274	0.0432794	0.263781	-3.85584
LCE2A	0.654197	1.90238	2.12539	0.0434615	0.264456	-3.85922
DIRC1	-0.813981	7.35637	-2.12525	0.0434744	0.26447	-3.85946
GLRX5	-0.852605	11.9861	-2.12384	0.0436031	0.264821	-3.86184
ARHGEF15	-1.03197	8.98515	-2.12236	0.0437381	0.265198	-3.86433
XLOC_l2_008691	0.679768	2.5781	2.1209	0.0438719	0.265444	-3.86679
SPP1	0.901245	3.0056	2.11971	0.0439815	0.26569	-3.86879
AASDH	0.626404	3.80516	2.11955	0.0439966	0.265719	-3.86907
ADORA3	0.899909	3.24252	2.11781	0.0441572	0.266194	-3.872
KIAA0319	0.668505	3.98941	2.11648	0.0442799	0.266349	-3.87423
ZNF681	0.727757	2.53271	2.11592	0.0443314	0.266349	-3.87517
SLAMF9	-0.601892	6.67039	-2.11586	0.0443375	0.266349	-3.87528
SNORA47	-0.717566	5.11823	-2.11561	0.0443601	0.266349	-3.87569
LACE1	0.698214	3.86898	2.1153	0.0443889	0.266349	-3.87621
ADCYAP1R1	-0.694207	3.28141	-2.11428	0.0444844	0.266349	-3.87794
RTN4RL1	-0.644107	3.83116	-2.1134	0.044566	0.266621	-3.87941
MAP3K12	0.77429	3.17121	2.11339	0.0445669	0.266621	-3.87943
LOC101927418	-0.73364	3.53965	-2.11265	0.0446355	0.266693	-3.88067
XLOC_l2_013846	-0.928574	3.85465	-2.11113	0.0447773	0.266957	-3.88322
AIF1	-0.587767	8.99597	-2.11045	0.0448416	0.267156	-3.88437
ADCK2	0.905687	2.60729	2.1098	0.0449022	0.267334	-3.88546
FAM81B	-0.799745	2.16027	-2.10753	0.0451158	0.268019	-3.88927
XLOC_l2_004951	-0.649791	3.47888	-2.10743	0.0451251	0.268019	-3.88944
WFDC21P	0.587281	3.50172	2.10717	0.0451497	0.268019	-3.88987
XLOC_l2_007586	-0.6365	3.65395	-2.10712	0.0451541	0.268019	-3.88995
SH3BP4	-0.706536	3.09388	-2.10703	0.0451626	0.268019	-3.8901
PFAS	0.817798	3.06177	2.10665	0.0451989	0.268019	-3.89075
CYP4V2	0.724083	3.63616	2.10386	0.0454622	0.268554	-3.89542
LOC100129069	-0.931281	5.33513	-2.10304	0.0455398	0.268636	-3.89679
PCOLCE	0.686533	3.38475	2.10288	0.0455555	0.268636	-3.89706
SRRM5	-0.636792	2.85805	-2.10196	0.0456427	0.268881	-3.8986
DPY19L1P1	0.636937	4.11249	2.10063	0.0457691	0.269223	-3.90082
C19orf71	0.635176	1.95127	2.09859	0.0459646	0.269678	-3.90424
OTOA	-0.778583	5.6567	-2.09766	0.046053	0.269816	-3.90579
LRRC10	-0.875543	4.58416	-2.09751	0.046068	0.269819	-3.90605
XLOC_l2_014504	0.642074	4.36732	2.09702	0.0461145	0.26997	-3.90686
ST6GALNAC4	-0.717296	6.7046	-2.09684	0.0461317	0.27001	-3.90716
LOC101928710	0.905789	4.03117	2.09446	0.046361	0.270772	-3.91114
KLKB1	-1.20314	6.93275	-2.09442	0.0463648	0.270772	-3.9112
LOC102724833	-1.09121	3.98509	-2.09426	0.0463809	0.270772	-3.91148
SEZ6	-0.676969	2.95055	-2.09387	0.0464183	0.270817	-3.91213
ZNF32-AS1	0.646334	2.76995	2.09313	0.0464898	0.270963	-3.91336
IL26	-0.602549	2.19327	-2.09292	0.0465096	0.270963	-3.9137
STK19	0.92916	5.16926	2.09163	0.0466346	0.27112	-3.91586
DLEU7	-1.1645	5.05634	-2.09087	0.0467084	0.271239	-3.91713
LINC01221	-0.769064	2.92209	-2.09078	0.0467177	0.271239	-3.91729
ZNF415	0.758873	2.98185	2.09032	0.0467626	0.271439	-3.91806
PNPLA2	-0.626386	9.23394	-2.09017	0.0467765	0.271458	-3.9183
NRIR	-1.11837	4.81029	-2.08998	0.0467953	0.271495	-3.91862
TMOD1	-0.959505	6.21783	-2.08942	0.0468493	0.271638	-3.91954
LOC100132593	-0.989909	4.25267	-2.0886	0.0469292	0.271919	-3.92091
MAP10	-0.63875	1.92742	-2.08568	0.0472147	0.272722	-3.92578
PRDX2	-0.653453	6.82692	-2.08537	0.0472461	0.272842	-3.92631
PIN1P1	0.637022	4.44791	2.08525	0.0472573	0.272846	-3.9265
PACRG	-0.8357	5.42896	-2.0846	0.0473215	0.273034	-3.92759
LOC101927795	-1.35882	4.14645	-2.08413	0.0473674	0.273077	-3.92836
XLOC_l2_015212	-0.653587	5.55425	-2.08399	0.0473814	0.273077	-3.9286
MTG1	0.781233	3.44375	2.08225	0.0475526	0.273564	-3.93149
DRAXIN	0.640627	4.25718	2.08147	0.0476294	0.273663	-3.93279
FAM210B	-0.780649	11.1546	-2.08095	0.0476811	0.273771	-3.93366
LOC101928530	0.606125	1.86858	2.07909	0.0478652	0.274095	-3.93675
ZNF202	0.804046	3.23382	2.07899	0.0478748	0.274095	-3.93691
LOC284933	-0.905594	7.63913	-2.07864	0.0479098	0.274114	-3.93749
CAND1.11	-0.630339	4.47236	-2.07783	0.0479905	0.274455	-3.93884
MT1IP	-0.732404	3.43131	-2.07686	0.0480873	0.274837	-3.94046
LOC100507283	-0.655592	1.74299	-2.07611	0.0481617	0.274837	-3.94169
SNCA	-0.947536	11.7478	-2.07605	0.0481679	0.274837	-3.9418
PARD6A	0.740075	4.00741	2.07401	0.048372	0.275363	-3.94519
SPATA4	-0.646504	1.66706	-2.07308	0.048465	0.275431	-3.94672
SNORD18C	0.635639	4.0364	2.07304	0.0484695	0.275431	-3.9468
ATP6AP1L	0.67466	4.06814	2.07244	0.0485295	0.27547	-3.94779
TLCD1	-0.731553	4.38233	-2.07208	0.0485652	0.27547	-3.94838
OR4D10	0.625595	2.2243	2.07179	0.0485943	0.27547	-3.94886
ZDHHC19	-0.873353	3.12321	-2.06781	0.0489964	0.276593	-3.95545
PDE6B	0.607963	3.92803	2.06704	0.0490751	0.276665	-3.95674
LOC100507091	-0.831211	5.22301	-2.0668	0.049099	0.276665	-3.95713
ACOT11	-0.598303	4.51495	-2.06624	0.0491564	0.276734	-3.95807
SFXN2	0.862855	3.03983	2.06611	0.0491689	0.276744	-3.95827
NECAB2	0.811648	4.26027	2.06572	0.0492085	0.276847	-3.95891
XLOC_l2_012046	-0.779109	3.10615	-2.06561	0.0492197	0.27685	-3.9591
LOC101929577	0.953692	1.98791	2.06528	0.0492535	0.276869	-3.95965
FIBCD1	-0.845612	5.22998	-2.06513	0.0492688	0.276869	-3.95989
FOXC1	-0.741496	2.25297	-2.06487	0.0492954	0.276869	-3.96033
PUS1	0.654216	6.1324	2.06394	0.0493906	0.277018	-3.96187
GPR37L1	-0.85625	4.86239	-2.06375	0.0494094	0.277018	-3.96217
TMEM33	0.757313	2.9734	2.06367	0.0494176	0.277018	-3.96231
MAFA	-0.803883	7.68661	-2.06359	0.0494263	0.277018	-3.96245
SLC4A5	0.599691	4.36621	2.06308	0.0494778	0.277018	-3.96328
PROC	0.684593	3.66451	2.0609	0.0497008	0.277572	-3.96688
ANKRD18DP	0.714751	3.32964	2.06062	0.0497301	0.27758	-3.96735
RNF207	0.587322	3.01034	2.05948	0.0498476	0.27758	-3.96924
LOC102723736	0.755074	3.49254	2.05866	0.0499315	0.277768	-3.97058
FBLN2	0.740349	3.55006	2.05859	0.0499391	0.277768	-3.9707
