# Supplementary material for: The Significance of MAPK Signaling Pathway in the Diagnosis and Subtype Classification of Intervertebral Disc Degeneration
Source: JOR Spine. 2025 Mar 24;8(1):e70060. doi: 10.1002/jsp2.70060 (PMC11932887; doi:10.1002/jsp2.70060)
Supplement: Supplementary file 9 — Table S5. The GO enrichment analysis for 1916 DEGs. [file JSP2-8-e70060-s006.xlsx]

## Sheet: Sheet1
ONTOLOGY	ID	Description	pvalue	Count
BP	GO:0007596	blood coagulation	1.10083e-06	33
BP	GO:0007599	hemostasis	1.84697e-06	33
BP	GO:0050817	coagulation	1.84697e-06	33
BP	GO:0050878	regulation of body fluid levels	2.8871e-06	47
BP	GO:0030168	platelet activation	1.63099e-05	21
BP	GO:0006940	regulation of smooth muscle contraction	2.46363e-05	14
BP	GO:0045933	positive regulation of muscle contraction	6.15196e-05	11
BP	GO:0045987	positive regulation of smooth muscle contraction	6.71705e-05	9
BP	GO:1905521	regulation of macrophage migration	0.00013506	10
BP	GO:0030193	regulation of blood coagulation	0.000149531	13
BP	GO:0070472	regulation of uterine smooth muscle contraction	0.000162864	5
BP	GO:0007271	synaptic transmission, cholinergic	0.000193737	8
BP	GO:0071280	cellular response to copper ion	0.000193737	8
BP	GO:1900046	regulation of hemostasis	0.000204813	13
BP	GO:1903034	regulation of response to wounding	0.000209333	23
BP	GO:0070471	uterine smooth muscle contraction	0.000283584	5
BP	GO:0050818	regulation of coagulation	0.000320147	13
BP	GO:1905517	macrophage migration	0.000414105	11
BP	GO:0007611	learning or memory	0.00043086	30
BP	GO:0019755	one-carbon compound transport	0.000712783	5
BP	GO:0061000	negative regulation of dendritic spine development	0.000712783	5
BP	GO:0046688	response to copper ion	0.000810513	9
BP	GO:0015849	organic acid transport	0.000905342	33
BP	GO:0015669	gas transport	0.000938458	6
BP	GO:0021516	dorsal spinal cord development	0.000938458	6
BP	GO:0006939	smooth muscle contraction	0.00101911	16
BP	GO:0050890	cognition	0.00121405	32
BP	GO:0007612	learning	0.00121506	19
BP	GO:0042060	wound healing	0.00124006	42
BP	GO:0006936	muscle contraction	0.00130799	36
BP	GO:0006937	regulation of muscle contraction	0.00150002	21
BP	GO:0010273	detoxification of copper ion	0.00150114	5
BP	GO:1990169	stress response to copper ion	0.00150114	5
BP	GO:1903035	negative regulation of response to wounding	0.00163174	14
BP	GO:1903522	regulation of blood circulation	0.00200409	28
BP	GO:0001941	postsynaptic membrane organization	0.00211042	8
BP	GO:0071248	cellular response to metal ion	0.00211412	23
BP	GO:0098656	anion transmembrane transport	0.00214244	27
BP	GO:0010543	regulation of platelet activation	0.00249934	8
BP	GO:0071276	cellular response to cadmium ion	0.00249934	8
BP	GO:0071294	cellular response to zinc ion	0.00264245	6
BP	GO:0006865	amino acid transport	0.00273634	18
BP	GO:0060644	mammary gland epithelial cell differentiation	0.00279289	5
BP	GO:1902930	regulation of alcohol biosynthetic process	0.00294029	9
BP	GO:0061041	regulation of wound healing	0.00325883	17
BP	GO:0015874	norepinephrine transport	0.00329994	6
BP	GO:0035902	response to immobilization stress	0.00329994	6
BP	GO:1902932	positive regulation of alcohol biosynthetic process	0.00329994	6
BP	GO:0033555	multicellular organismal response to stress	0.00363949	11
BP	GO:0061687	detoxification of inorganic compound	0.00367501	5
BP	GO:0008016	regulation of heart contraction	0.00373305	23
BP	GO:0043277	apoptotic cell clearance	0.00387197	9
BP	GO:0071621	granulocyte chemotaxis	0.00387844	16
BP	GO:1901214	regulation of neuron death	0.00395379	32
BP	GO:1905523	positive regulation of macrophage migration	0.00407188	6
BP	GO:0097529	myeloid leukocyte migration	0.00416934	24
BP	GO:1901215	negative regulation of neuron death	0.00420758	23
BP	GO:1905039	carboxylic acid transmembrane transport	0.00426729	18
BP	GO:0010038	response to metal ion	0.00440071	36
BP	GO:1903825	organic acid transmembrane transport	0.00458056	18
BP	GO:0021527	spinal cord association neuron differentiation	0.00458908	4
BP	GO:0048821	erythrocyte development	0.00459892	7
BP	GO:0048245	eosinophil chemotaxis	0.00474024	5
BP	GO:0097501	stress response to metal ion	0.00474024	5
BP	GO:0007584	response to nutrient	0.00475214	20
BP	GO:0048332	mesoderm morphogenesis	0.00503302	11
BP	GO:0098754	detoxification	0.00526392	18
BP	GO:0050806	positive regulation of synaptic transmission	0.00535539	19
BP	GO:0007613	memory	0.00541394	15
BP	GO:0048545	response to steroid hormone	0.00547051	33
BP	GO:0003018	vascular process in circulatory system	0.00568131	27
BP	GO:0009134	nucleoside diphosphate catabolic process	0.00631188	4
BP	GO:0006665	sphingolipid metabolic process	0.00644339	18
BP	GO:0060047	heart contraction	0.00666928	25
BP	GO:0021510	spinal cord development	0.00707067	13
BP	GO:0070527	platelet aggregation	0.00711208	10
BP	GO:0003012	muscle system process	0.00725989	41
BP	GO:0006882	cellular zinc ion homeostasis	0.00736359	7
BP	GO:0048246	macrophage chemotaxis	0.00736359	7
BP	GO:0010675	regulation of cellular carbohydrate metabolic process	0.00775772	17
BP	GO:0070997	neuron death	0.00796588	34
BP	GO:0034109	homotypic cell-cell adhesion	0.0083883	12
BP	GO:0060732	positive regulation of inositol phosphate biosynthetic process	0.0084153	4
BP	GO:0007368	determination of left/right symmetry	0.00851678	15
BP	GO:0019226	transmission of nerve impulse	0.00874192	10
BP	GO:0051384	response to glucocorticoid	0.00884945	17
BP	GO:0097530	granulocyte migration	0.00884945	17
BP	GO:0035637	multicellular organismal signaling	0.00887953	18
BP	GO:0021515	cell differentiation in spinal cord	0.00903601	8
BP	GO:0030195	negative regulation of blood coagulation	0.00903601	8
BP	GO:0002685	regulation of leukocyte migration	0.00938633	22
BP	GO:0031667	response to nutrient levels	0.00977345	42
BP	GO:0006730	one-carbon metabolic process	0.00978829	7
BP	GO:0045777	positive regulation of blood pressure	0.00978829	7
BP	GO:0055069	zinc ion homeostasis	0.00978829	7
BP	GO:0009636	response to toxic substance	0.0100211	26
BP	GO:0042133	neurotransmitter metabolic process	0.0100435	6
BP	GO:1900047	negative regulation of hemostasis	0.0101971	8
BP	GO:0003015	heart process	0.0109206	25
BP	GO:0006570	tyrosine metabolic process	0.0109295	4
BP	GO:0010763	positive regulation of fibroblast migration	0.0109295	4
BP	GO:0015697	quaternary ammonium group transport	0.0109295	4
BP	GO:0032239	regulation of nucleobase-containing compound transport	0.0109295	4
BP	GO:0071241	cellular response to inorganic substance	0.0111891	23
BP	GO:0072677	eosinophil migration	0.0112028	5
BP	GO:0090257	regulation of muscle system process	0.0114452	25
BP	GO:0001707	mesoderm formation	0.0117048	10
BP	GO:0010743	regulation of macrophage derived foam cell differentiation	0.0117382	6
BP	GO:0042744	hydrogen peroxide catabolic process	0.0117382	6
BP	GO:0061037	negative regulation of cartilage development	0.0117382	6
BP	GO:0048678	response to axon injury	0.0118411	11
BP	GO:1901292	nucleoside phosphate catabolic process	0.0118411	11
BP	GO:0009185	ribonucleoside diphosphate metabolic process	0.0123195	13
BP	GO:0007416	synapse assembly	0.013212	19
BP	GO:0031960	response to corticosteroid	0.0134751	18
BP	GO:1902904	negative regulation of supramolecular fiber organization	0.0134751	18
BP	GO:0048333	mesodermal cell differentiation	0.0136247	6
BP	GO:1901099	negative regulation of signal transduction in absence of ligand	0.0136247	6
BP	GO:2000036	regulation of stem cell population maintenance	0.0136247	6
BP	GO:2001240	negative regulation of extrinsic apoptotic signaling pathway in absence of ligand	0.0136247	6
BP	GO:0003084	positive regulation of systemic arterial blood pressure	0.0138812	4
BP	GO:0010919	regulation of inositol phosphate biosynthetic process	0.0138812	4
BP	GO:0014061	regulation of norepinephrine secretion	0.0138812	4
BP	GO:0050803	regulation of synapse structure or activity	0.0141143	22
BP	GO:0050819	negative regulation of coagulation	0.0143443	8
BP	GO:2001239	regulation of extrinsic apoptotic signaling pathway in absence of ligand	0.014448	7
BP	GO:0015850	organic hydroxy compound transport	0.0149304	27
BP	GO:0043524	negative regulation of neuron apoptotic process	0.0155651	16
BP	GO:0001704	formation of primary germ layer	0.0155811	14
BP	GO:0009855	determination of bilateral symmetry	0.0156472	15
BP	GO:0035590	purinergic nucleotide receptor signaling pathway	0.015713	6
BP	GO:0030900	forebrain development	0.0158093	34
BP	GO:0003333	amino acid transmembrane transport	0.0159897	12
BP	GO:0086064	cell communication by electrical coupling involved in cardiac conduction	0.0159944	5
BP	GO:0042391	regulation of membrane potential	0.0160472	38
BP	GO:0006836	neurotransmitter transport	0.0161434	21
BP	GO:0046942	carboxylic acid transport	0.0163417	26
BP	GO:0051262	protein tetramerization	0.0164993	11
BP	GO:0030837	negative regulation of actin filament polymerization	0.0166478	9
BP	GO:0046513	ceramide biosynthetic process	0.0166478	9
BP	GO:0009799	specification of symmetry	0.0166609	15
BP	GO:0015837	amine transport	0.0172199	12
BP	GO:0010566	regulation of ketone biosynthetic process	0.0172929	4
BP	GO:0043117	positive regulation of vascular permeability	0.0172929	4
BP	GO:0048243	norepinephrine secretion	0.0172929	4
BP	GO:0002687	positive regulation of leukocyte migration	0.0177242	15
BP	GO:0050866	negative regulation of cell activation	0.0177933	21
BP	GO:0045907	positive regulation of vasoconstriction	0.0180124	6
BP	GO:0019229	regulation of vasoconstriction	0.0182673	9
BP	GO:0050807	regulation of synapse organization	0.0186662	21
BP	GO:0009132	nucleoside diphosphate metabolic process	0.0189458	14
BP	GO:1901361	organic cyclic compound catabolic process	0.0191737	42
BP	GO:0051781	positive regulation of cell division	0.0192864	11
BP	GO:0050808	synapse organization	0.0193902	37
BP	GO:0043523	regulation of neuron apoptotic process	0.0195722	21
BP	GO:0031943	regulation of glucocorticoid metabolic process	0.019651	3
BP	GO:0061045	negative regulation of wound healing	0.0198253	10
BP	GO:0051963	regulation of synapse assembly	0.019892	12
BP	GO:0098869	cellular oxidant detoxification	0.019892	12
BP	GO:0007187	G protein-coupled receptor signaling pathway, coupled to cyclic nucleotide second messenger	0.0199983	9
BP	GO:0007586	digestion	0.0200056	15
BP	GO:0010977	negative regulation of neuron projection development	0.0200056	15
BP	GO:0001505	regulation of neurotransmitter levels	0.0205119	21
BP	GO:0001956	positive regulation of neurotransmitter secretion	0.0211838	4
BP	GO:0030728	ovulation	0.0211838	4
BP	GO:0042136	neurotransmitter biosynthetic process	0.0211838	4
BP	GO:0060438	trachea development	0.0211838	4
BP	GO:0060457	negative regulation of digestive system process	0.0211838	4
BP	GO:0006672	ceramide metabolic process	0.0213383	12
BP	GO:0051289	protein homotetramerization	0.0216208	8
BP	GO:0046686	response to cadmium ion	0.0218447	9
BP	GO:0010758	regulation of macrophage chemotaxis	0.0219839	5
BP	GO:1901018	positive regulation of potassium ion transmembrane transporter activity	0.0219839	5
BP	GO:0002027	regulation of heart rate	0.0228611	12
BP	GO:0009135	purine nucleoside diphosphate metabolic process	0.0228611	12
BP	GO:0009179	purine ribonucleoside diphosphate metabolic process	0.0228611	12
BP	GO:0030148	sphingolipid biosynthetic process	0.0228611	12
BP	GO:0030593	neutrophil chemotaxis	0.0228611	12
BP	GO:0009261	ribonucleotide catabolic process	0.0228678	7
BP	GO:0051302	regulation of cell division	0.0230628	18
BP	GO:0032272	negative regulation of protein polymerization	0.0232784	10
BP	GO:1901264	carbohydrate derivative transport	0.0232784	10
BP	GO:0032570	response to progesterone	0.0232802	6
BP	GO:0006643	membrane lipid metabolic process	0.0234953	20
BP	GO:0009612	response to mechanical stimulus	0.0235416	21
BP	GO:0010043	response to zinc ion	0.0237855	8
BP	GO:0086065	cell communication involved in cardiac conduction	0.0237855	8
BP	GO:1904377	positive regulation of protein localization to cell periphery	0.0238101	9
BP	GO:0006109	regulation of carbohydrate metabolic process	0.0242512	18
BP	GO:0022600	digestive system process	0.0244625	12
BP	GO:1990748	cellular detoxification	0.0244843	13
BP	GO:0090199	regulation of release of cytochrome c from mitochondria	0.0254102	7
BP	GO:0010460	positive regulation of heart rate	0.0254578	5
BP	GO:0003085	negative regulation of systemic arterial blood pressure	0.0255687	4
BP	GO:0010544	negative regulation of platelet activation	0.0255687	4
BP	GO:0010744	positive regulation of macrophage derived foam cell differentiation	0.0255687	4
BP	GO:0010759	positive regulation of macrophage chemotaxis	0.0255687	4
BP	GO:0016082	synaptic vesicle priming	0.0255687	4
BP	GO:0035461	vitamin transmembrane transport	0.0255687	4
BP	GO:0043652	engulfment of apoptotic cell	0.0255687	4
BP	GO:1903975	regulation of glial cell migration	0.0255687	4
BP	GO:0034101	erythrocyte homeostasis	0.0257378	14
BP	GO:0006707	cholesterol catabolic process	0.0258151	3
BP	GO:0016127	sterol catabolic process	0.0258151	3
BP	GO:0034776	response to histamine	0.0258151	3
BP	GO:0042135	neurotransmitter catabolic process	0.0258151	3
BP	GO:0051610	serotonin uptake	0.0258151	3
BP	GO:0071679	commissural neuron axon guidance	0.0258151	3
BP	GO:1905522	negative regulation of macrophage migration	0.0258151	3
BP	GO:0007589	body fluid secretion	0.0258828	11
BP	GO:0106027	neuron projection organization	0.0258828	11
BP	GO:0001836	release of cytochrome c from mitochondria	0.0260977	8
BP	GO:0010742	macrophage derived foam cell differentiation	0.0262646	6
BP	GO:0032941	secretion by tissue	0.0262646	6
BP	GO:0051930	regulation of sensory perception of pain	0.0262646	6
BP	GO:0090077	foam cell differentiation	0.0262646	6
BP	GO:0098926	postsynaptic signal transduction	0.0262646	6
BP	GO:0043409	negative regulation of MAPK cascade	0.0267664	18
BP	GO:0048872	homeostasis of number of cells	0.0269055	25
BP	GO:0042476	odontogenesis	0.0272884	14
BP	GO:0015711	organic anion transport	0.0274951	31
BP	GO:0099173	postsynapse organization	0.0278189	17
BP	GO:0051932	synaptic transmission, GABAergic	0.0281393	7
BP	GO:0086009	membrane repolarization	0.0281393	7
BP	GO:0032535	regulation of cellular component size	0.0288184	33
BP	GO:0050886	endocrine process	0.0292426	10
BP	GO:0061053	somite development	0.0292426	10
BP	GO:0048679	regulation of axon regeneration	0.0292641	5
BP	GO:0095500	acetylcholine receptor signaling pathway	0.0292641	5
BP	GO:0045823	positive regulation of heart contraction	0.0294922	6
BP	GO:0051931	regulation of sensory perception	0.0294922	6
BP	GO:0006837	serotonin transport	0.030459	4
BP	GO:0043691	reverse cholesterol transport	0.030459	4
BP	GO:0071397	cellular response to cholesterol	0.030459	4
BP	GO:0090201	negative regulation of release of cytochrome c from mitochondria	0.030459	4
BP	GO:0000302	response to reactive oxygen species	0.0306181	21
BP	GO:0030218	erythrocyte differentiation	0.0312611	13
BP	GO:0043588	skin development	0.0319215	24
BP	GO:0010459	negative regulation of heart rate	0.0328905	3
BP	GO:0021670	lateral ventricle development	0.0328905	3
BP	GO:0030157	pancreatic juice secretion	0.0328905	3
BP	GO:0034370	triglyceride-rich lipoprotein particle remodeling	0.0328905	3
BP	GO:0034372	very-low-density lipoprotein particle remodeling	0.0328905	3
BP	GO:0045117	azole transmembrane transport	0.0328905	3
BP	GO:0046541	saliva secretion	0.0328905	3
BP	GO:0046831	regulation of RNA export from nucleus	0.0328905	3
BP	GO:0048548	regulation of pinocytosis	0.0328905	3
BP	GO:0060453	regulation of gastric acid secretion	0.0328905	3
BP	GO:0061517	macrophage proliferation	0.0328905	3
BP	GO:0009166	nucleotide catabolic process	0.0329333	9
BP	GO:0061035	regulation of cartilage development	0.0329333	9
BP	GO:0032094	response to food	0.0329694	6
BP	GO:0043244	regulation of protein-containing complex disassembly	0.0331485	13
BP	GO:0034368	protein-lipid complex remodeling	0.0334109	5
BP	GO:0034369	plasma lipoprotein particle remodeling	0.0334109	5
BP	GO:1903078	positive regulation of protein localization to plasma membrane	0.0339616	8
BP	GO:2001237	negative regulation of extrinsic apoptotic signaling pathway	0.0339746	11
BP	GO:0006120	mitochondrial electron transport, NADH to ubiquinone	0.0341775	7
BP	GO:0001508	action potential	0.0341839	14
BP	GO:1990266	neutrophil migration	0.0351165	13
BP	GO:0048844	artery morphogenesis	0.035546	9
BP	GO:0001666	response to hypoxia	0.0359667	27
BP	GO:0051693	actin filament capping	0.0367016	6
BP	GO:1903524	positive regulation of blood circulation	0.0367016	6
BP	GO:0001947	heart looping	0.0369048	8
BP	GO:0031103	axon regeneration	0.0374957	7
BP	GO:0072523	purine-containing compound catabolic process	0.0374957	7
BP	GO:0036293	response to decreased oxygen levels	0.0375397	28
BP	GO:0045137	development of primary sexual characteristics	0.0376479	21
BP	GO:0030149	sphingolipid catabolic process	0.0379046	5
BP	GO:0070633	transepithelial transport	0.0379046	5
BP	GO:0070723	response to cholesterol	0.0379046	5
BP	GO:1905144	response to acetylcholine	0.0379046	5
BP	GO:1905145	cellular response to acetylcholine	0.0379046	5
BP	GO:0060996	dendritic spine development	0.0386271	11
BP	GO:0150104	transport across blood-brain barrier	0.0387764	10
BP	GO:1901879	regulation of protein depolymerization	0.0387764	10
BP	GO:0030308	negative regulation of cell growth	0.0388191	18
BP	GO:0021953	central nervous system neuron differentiation	0.0388997	16
BP	GO:0034655	nucleobase-containing compound catabolic process	0.0392296	34
BP	GO:0097237	cellular response to toxic substance	0.0393007	13
BP	GO:0050771	negative regulation of axonogenesis	0.0400147	8
BP	GO:0060048	cardiac muscle contraction	0.0401237	14
BP	GO:0010677	negative regulation of cellular carbohydrate metabolic process	0.0406938	6
BP	GO:0051602	response to electrical stimulus	0.0406938	6
BP	GO:0045444	fat cell differentiation	0.0407701	21
BP	GO:0001973	G protein-coupled adenosine receptor signaling pathway	0.0408641	3
BP	GO:0007494	midgut development	0.0408641	3
BP	GO:0009650	UV protection	0.0408641	3
BP	GO:0015816	glycine transport	0.0408641	3
BP	GO:0016246	RNA interference	0.0408641	3
BP	GO:0035588	G protein-coupled purinergic receptor signaling pathway	0.0408641	3
BP	GO:0046512	sphingosine biosynthetic process	0.0408641	3
BP	GO:0046520	sphingoid biosynthetic process	0.0408641	3
BP	GO:0046689	response to mercury ion	0.0408641	3
BP	GO:0048266	behavioral response to pain	0.0408641	3
BP	GO:0072578	neurotransmitter-gated ion channel clustering	0.0408641	3
BP	GO:1903977	positive regulation of glial cell migration	0.0408641	3
BP	GO:1905907	negative regulation of amyloid fibril formation	0.0408641	3
BP	GO:0008347	glial cell migration	0.0410188	7
BP	GO:0043113	receptor clustering	0.0410188	7
BP	GO:0045744	negative regulation of G protein-coupled receptor signaling pathway	0.0410188	7
BP	GO:0045806	negative regulation of endocytosis	0.0410188	7
BP	GO:0010232	vascular transport	0.0414589	10
BP	GO:0006066	alcohol metabolic process	0.0417211	30
BP	GO:0008211	glucocorticoid metabolic process	0.0417825	4
BP	GO:0010310	regulation of hydrogen peroxide metabolic process	0.0417825	4
BP	GO:0021904	dorsal/ventral neural tube patterning	0.0417825	4
BP	GO:0032891	negative regulation of organic acid transport	0.0417825	4
BP	GO:0019932	second-messenger-mediated signaling	0.0426048	27
BP	GO:2001236	regulation of extrinsic apoptotic signaling pathway	0.0426477	15
BP	GO:0031623	receptor internalization	0.0427455	12
BP	GO:0010644	cell communication by electrical coupling	0.0427502	5
BP	GO:0019934	cGMP-mediated signaling	0.0427502	5
BP	GO:0034367	protein-containing complex remodeling	0.0427502	5
BP	GO:0019439	aromatic compound catabolic process	0.043071	38
BP	GO:0038034	signal transduction in absence of ligand	0.0432942	8
BP	GO:0097192	extrinsic apoptotic signaling pathway in absence of ligand	0.0432942	8
BP	GO:1902475	L-alpha-amino acid transmembrane transport	0.0432942	8
BP	GO:0050900	leukocyte migration	0.0443747	31
BP	GO:0030216	keratinocyte differentiation	0.0444697	14
BP	GO:0030834	regulation of actin filament depolymerization	0.04475	7
BP	GO:0032330	regulation of chondrocyte differentiation	0.04475	7
BP	GO:0016125	sterol metabolic process	0.0447678	15
BP	GO:0001504	neurotransmitter uptake	0.0449499	6
BP	GO:0030517	negative regulation of axon extension	0.0449499	6
BP	GO:0140353	lipid export from cell	0.0449499	6
BP	GO:1901381	positive regulation of potassium ion transmembrane transport	0.0449499	6
BP	GO:0051402	neuron apoptotic process	0.0465802	22
BP	GO:0097191	extrinsic apoptotic signaling pathway	0.046661	20
BP	GO:1902476	chloride transmembrane transport	0.0467462	8
BP	GO:0046165	alcohol biosynthetic process	0.0467623	14
BP	GO:0046031	ADP metabolic process	0.0471983	10
BP	GO:0008306	associative learning	0.0474095	9
BP	GO:0035050	embryonic heart tube development	0.0474095	9
BP	GO:0043154	negative regulation of cysteine-type endopeptidase activity involved in apoptotic process	0.0474095	9
BP	GO:0048863	stem cell differentiation	0.0474413	19
BP	GO:0043279	response to alkaloid	0.0478349	12
BP	GO:0034110	regulation of homotypic cell-cell adhesion	0.0479512	5
BP	GO:0070570	regulation of neuron projection regeneration	0.0479512	5
BP	GO:0006833	water transport	0.0482203	4
BP	GO:0030194	positive regulation of blood coagulation	0.0482203	4
BP	GO:0051590	positive regulation of neurotransmitter transport	0.0482203	4
BP	GO:1900048	positive regulation of hemostasis	0.0482203	4
BP	GO:0015698	inorganic anion transport	0.0486704	17
BP	GO:0010676	positive regulation of cellular carbohydrate metabolic process	0.0486925	7
BP	GO:0042220	response to cocaine	0.0486925	7
BP	GO:0061098	positive regulation of protein tyrosine kinase activity	0.0486925	7
BP	GO:0032355	response to estradiol	0.0491361	14
BP	GO:0035296	regulation of tube diameter	0.0491361	14
BP	GO:0097746	blood vessel diameter maintenance	0.0491361	14
BP	GO:0045639	positive regulation of myeloid cell differentiation	0.0492252	11
BP	GO:0008360	regulation of cell shape	0.0492291	15
BP	GO:0044058	regulation of digestive system process	0.0494731	6
BP	GO:0010838	positive regulation of keratinocyte proliferation	0.0497137	3
BP	GO:0034111	negative regulation of homotypic cell-cell adhesion	0.0497137	3
BP	GO:0045820	negative regulation of glycolytic process	0.0497137	3
BP	GO:0045989	positive regulation of striated muscle contraction	0.0497137	3
BP	GO:0048368	lateral mesoderm development	0.0497137	3
BP	GO:0048681	negative regulation of axon regeneration	0.0497137	3
BP	GO:0072531	pyrimidine-containing compound transmembrane transport	0.0497137	3
CC	GO:0031092	platelet alpha granule membrane	3.3711e-06	8
CC	GO:0031091	platelet alpha granule	1.15447e-05	18
CC	GO:0062023	collagen-containing extracellular matrix	5.46908e-05	48
CC	GO:0032591	dendritic spine membrane	0.00232922	5
CC	GO:0005604	basement membrane	0.00254832	14
CC	GO:0031594	neuromuscular junction	0.00396909	11
CC	GO:0033270	paranode region of axon	0.00504176	4
CC	GO:0043197	dendritic spine	0.00532481	21
CC	GO:0044309	neuron spine	0.00566674	21
CC	GO:0031093	platelet alpha granule lumen	0.00849218	10
CC	GO:0045211	postsynaptic membrane	0.00854036	28
CC	GO:0031225	anchored component of membrane	0.0102024	19
CC	GO:0044298	cell body membrane	0.0113465	6
CC	GO:0043194	axon initial segment	0.0151712	4
CC	GO:0005901	caveola	0.0154315	11
CC	GO:0032590	dendrite membrane	0.0164858	7
CC	GO:0045095	keratin filament	0.0165757	12
CC	GO:0097060	synaptic membrane	0.0166962	35
CC	GO:0005882	intermediate filament	0.0176591	22
CC	GO:0043083	synaptic cleft	0.0188758	4
CC	GO:0043195	terminal bouton	0.020411	8
CC	GO:0005952	cAMP-dependent protein kinase complex	0.0210716	3
CC	GO:0031253	cell projection membrane	0.0285568	31
CC	GO:0044853	plasma membrane raft	0.0294855	13
CC	GO:0005833	hemoglobin complex	0.0351831	3
CC	GO:0018995	host cellular component	0.0351831	3
CC	GO:0043657	host cell	0.0351831	3
CC	GO:0032589	neuron projection membrane	0.0387557	8
CC	GO:0042827	platelet dense granule	0.0389472	4
CC	GO:0042627	chylomicron	0.0436604	3
CC	GO:0060170	ciliary membrane	0.0440552	9
MF	GO:0008201	heparin binding	0.000134905	24
MF	GO:1901681	sulfur compound binding	0.000365984	32
MF	GO:0030546	signaling receptor activator activity	0.000459031	51
MF	GO:0048018	receptor ligand activity	0.000562654	50
MF	GO:0050840	extracellular matrix binding	0.000690696	11
MF	GO:0005539	glycosaminoglycan binding	0.000728485	28
MF	GO:0035374	chondroitin sulfate binding	0.00250508	4
MF	GO:0005518	collagen binding	0.00398014	11
MF	GO:0005125	cytokine activity	0.00421757	26
MF	GO:1990756	ubiquitin ligase-substrate adaptor activity	0.00733446	6
MF	GO:0016209	antioxidant activity	0.00805457	12
MF	GO:0004089	carbonate dehydratase activity	0.00973224	4
MF	GO:0015562	efflux transmembrane transporter activity	0.00973224	4
MF	GO:0008009	chemokine activity	0.0114592	8
MF	GO:0015144	carbohydrate transmembrane transporter activity	0.0121451	7
MF	GO:0008559	ABC-type xenobiotic transporter activity	0.0126137	4
MF	GO:0016701	oxidoreductase activity, acting on single donors with incorporation of molecular oxygen	0.0158948	5
MF	GO:0005372	water transmembrane transporter activity	0.0159872	4
MF	GO:0070492	oligosaccharide binding	0.0159872	4
MF	GO:0016790	thiolester hydrolase activity	0.0178088	7
MF	GO:0050136	NADH dehydrogenase (quinone) activity	0.0178088	7
MF	GO:1901505	carbohydrate derivative transmembrane transporter activity	0.0180297	8
MF	GO:0004712	protein serine/threonine/tyrosine kinase activity	0.0200513	7
MF	GO:0008330	protein tyrosine/threonine phosphatase activity	0.021959	3
MF	GO:0043225	ATPase-coupled inorganic anion transmembrane transporter activity	0.0221536	5
MF	GO:0016684	oxidoreductase activity, acting on peroxide as acceptor	0.0221694	8
MF	GO:0003954	NADH dehydrogenase activity	0.0224834	7
MF	GO:0003955	NAD(P)H dehydrogenase (quinone) activity	0.0224834	7
MF	GO:0008188	neuropeptide receptor activity	0.0224834	7
MF	GO:0045236	CXCR chemokine receptor binding	0.0242981	4
MF	GO:0052689	carboxylic ester hydrolase activity	0.0247625	16
MF	GO:0051119	sugar transmembrane transporter activity	0.0258058	5
MF	GO:0051959	dynein light intermediate chain binding	0.0258058	5
MF	GO:0016655	oxidoreductase activity, acting on NAD(P)H, quinone or similar compound as acceptor	0.0269377	8
MF	GO:0008138	protein tyrosine/serine/threonine phosphatase activity	0.0279431	7
MF	GO:0008199	ferric iron binding	0.0287913	3
MF	GO:0016801	hydrolase activity, acting on ether bonds	0.0287913	3
MF	GO:0008083	growth factor activity	0.0289093	17
MF	GO:0005326	neurotransmitter transmembrane transporter activity	0.0292683	4
MF	GO:0001968	fibronectin binding	0.0298213	5
MF	GO:0015101	organic cation transmembrane transporter activity	0.0298213	5
MF	GO:0046943	carboxylic acid transmembrane transporter activity	0.0304404	17
MF	GO:0005506	iron ion binding	0.0308362	16
MF	GO:0005342	organic acid transmembrane transporter activity	0.0320308	17
MF	GO:0005520	insulin-like growth factor binding	0.034209	5
MF	GO:0005338	nucleotide-sugar transmembrane transporter activity	0.0366119	3
MF	GO:0015651	quaternary ammonium group transmembrane transporter activity	0.0366119	3
MF	GO:0015932	nucleobase-containing compound transmembrane transporter activity	0.0377099	7
MF	GO:0001614	purinergic nucleotide receptor activity	0.0408865	4
MF	GO:0016502	nucleotide receptor activity	0.0408865	4
MF	GO:0004601	peroxidase activity	0.0414063	7
MF	GO:0042910	xenobiotic transmembrane transporter activity	0.0441275	5
MF	GO:0008509	anion transmembrane transporter activity	0.0445328	28
MF	GO:0015250	water channel activity	0.045401	3
MF	GO:0017017	MAP kinase tyrosine/serine/threonine phosphatase activity	0.045401	3
MF	GO:0032036	myosin heavy chain binding	0.045401	3
MF	GO:0008528	G protein-coupled peptide receptor activity	0.0473022	15
MF	GO:0033691	sialic acid binding	0.0475414	4
MF	GO:0043027	cysteine-type endopeptidase inhibitor activity involved in apoptotic process	0.0475414	4
MF	GO:0008514	organic anion transmembrane transporter activity	0.0476379	18
MF	GO:0008137	NADH dehydrogenase (ubiquinone) activity	0.0482395	6
