# Supplementary material for: The Significance of MAPK Signaling Pathway in the Diagnosis and Subtype Classification of Intervertebral Disc Degeneration
Source: JOR Spine. 2025 Mar 24;8(1):e70060. doi: 10.1002/jsp2.70060 (PMC11932887; doi:10.1002/jsp2.70060)
Supplement: Supplementary file 10 — Table S6. Clinical data. [file JSP2-8-e70060-s004.xlsx]

## Sheet: Clinical data
IDD
Name	Gender	Years	Hospital number	Lumbar level	Degeneration level
Jiang**	Female	50	2024****65	L5/S1	5
Liu **	Female	54	2024****84	L4/S1	5
Zhao **	Female	54	2024****07	L4/S1	5
Xian **	Male	54	2024****30	L5/S1	5
Xiong **	Male	55	2024****88	L5/S1	5
LBF
Name	Gender	Years	Hospital number	Lumbar level	Degeneration level
Xue **	Male	19	2024****88	L1/2	2
Dai **	Male	25	2024****17	L1/2	2
Yin**	Male	31	2024****30	L1/2	2
Zhang**	Male	23	2024****49	L1/3	2
He**	Male	36	2023****78	L4/5	2
